# Supplementary material for: Effect of bacterial DNA enrichment on detection and quantification of bacteria in an infected tissue model by metagenomic next-generation sequencing
Source: ISME Commun. 2022 Dec 26;2:122. doi: 10.1038/s43705-022-00208-2 (PMC9792467; doi:10.1038/s43705-022-00208-2)
Supplement: Supplementary file 2 — Supplementary Tables [file 43705_2022_208_MOESM2_ESM.xlsx]

## Sheet: Bacteria
	Supplemental Table 1. Genome sequences used to build custom k-mer databases
	Representative/ Reference genome	RefSeq assembly file name	RefSeq Assembly accession	Genome size	TaxID	Taxonomy
	Representative	GCF_004123295.1_ASM412329v1_genomic.fna	GCF_004123295.1	5116947	1560006	cellular organisms;Bacteria;Acidobacteria;Acidobacteriia;Acidobacteriales;Acidobacteriaceae;Acidipila;Acidipila dinghuensis
	Representative	GCF_004339725.1_ASM433972v1_genomic.fna	GCF_004339725.1	4215084	768535	cellular organisms;Bacteria;Acidobacteria;Acidobacteriia;Acidobacteriales;Acidobacteriaceae;Acidipila;Acidipila rosea
	Representative	GCF_003330725.1_ASM333072v1_genomic.fna	GCF_003330725.1	7601070	2211140	cellular organisms;Bacteria;Acidobacteria;Acidobacteriia;Acidobacteriales;Acidobacteriaceae;Acidisarcina;Acidisarcina polymorpha
	Representative	GCF_000688455.1_ASM68845v1_genomic.fna	GCF_000688455.1	3686523	1382359	cellular organisms;Bacteria;Acidobacteria;Acidobacteriia;Acidobacteriales;Acidobacteriaceae;Acidobacterium;Acidobacterium ailaaui
	Representative	GCF_000022565.1_ASM2256v1_genomic.fna	GCF_000022565.1	4127356	240015	cellular organisms;Bacteria;Acidobacteria;Acidobacteriia;Acidobacteriales;Acidobacteriaceae;Acidobacterium;Acidobacterium capsulatum;Acidobacterium capsulatum ATCC 51196
	Representative	GCF_900108185.1_IMG-taxon_2684622995_annotated_assembly_genomic.fna	GCF_900108185.1	5670799	863522	cellular organisms;Bacteria;Acidobacteria;Acidobacteriia;Acidobacteriales;Acidobacteriaceae;Bryocella;Bryocella elongata
	Representative	GCF_000014005.1_ASM1400v1_genomic.fna	GCF_000014005.1	5650368	204669	cellular organisms;Bacteria;Acidobacteria;Acidobacteriia;Acidobacteriales;Acidobacteriaceae;Candidatus Koribacter;Candidatus Koribacter versatilis;Candidatus Koribacter versatilis Ellin345
	Representative	GCF_014642855.1_ASM1464285v1_genomic.fna	GCF_014642855.1	4196887	2040573	cellular organisms;Bacteria;Acidobacteria;Acidobacteriia;Acidobacteriales;Acidobacteriaceae;Edaphobacter;Edaphobacter acidisoli
	Representative	GCF_000745965.1_ASM74596v1_genomic.fna	GCF_000745965.1	8215509	1121860	cellular organisms;Bacteria;Acidobacteria;Acidobacteriia;Acidobacteriales;Acidobacteriaceae;Edaphobacter;Edaphobacter aggregans;Edaphobacter aggregans DSM 19364
	Representative	GCF_014640335.1_ASM1464033v1_genomic.fna	GCF_014640335.1	4536471	1560005	cellular organisms;Bacteria;Acidobacteria;Acidobacteriia;Acidobacteriales;Acidobacteriaceae;Edaphobacter;Edaphobacter dinghuensis
	Representative	GCF_014201365.1_ASM1420136v1_genomic.fna	GCF_014201365.1	5122812	2051959	cellular organisms;Bacteria;Acidobacteria;Acidobacteriia;Acidobacteriales;Acidobacteriaceae;Edaphobacter;Edaphobacter lichenicola
	Representative	GCF_004217555.1_ASM421755v1_genomic.fna	GCF_004217555.1	7445822	388466	cellular organisms;Bacteria;Acidobacteria;Acidobacteriia;Acidobacteriales;Acidobacteriaceae;Edaphobacter;Edaphobacter modestus
	Representative	GCF_014203275.1_ASM1420327v1_genomic.fna	GCF_014203275.1	7305207	474949	cellular organisms;Bacteria;Acidobacteria;Acidobacteriia;Acidobacteriales;Acidobacteriaceae;Granulicella;Granulicella aggregans
	Representative	GCF_013410065.1_ASM1341006v1_genomic.fna	GCF_013410065.1	4305551	940613	cellular organisms;Bacteria;Acidobacteria;Acidobacteriia;Acidobacteriales;Acidobacteriaceae;Granulicella;Granulicella arctica
	Representative	GCF_000178955.2_ASM17895v2_genomic.fna	GCF_000178955.2	6237577	682795	cellular organisms;Bacteria;Acidobacteria;Acidobacteriia;Acidobacteriales;Acidobacteriaceae;Granulicella;Granulicella mallensis;Granulicella mallensis MP5ACTX8
	Representative	GCF_900114625.1_IMG-taxon_2687453730_annotated_assembly_genomic.fna	GCF_900114625.1	5276043	474950	cellular organisms;Bacteria;Acidobacteria;Acidobacteriia;Acidobacteriales;Acidobacteriaceae;Granulicella;Granulicella pectinivorans
	Representative	GCF_900188085.1_IMG-taxon_2681813547_annotated_assembly_genomic.fna	GCF_900188085.1	5295740	474952	cellular organisms;Bacteria;Acidobacteria;Acidobacteriia;Acidobacteriales;Acidobacteriaceae;Granulicella;Granulicella rosea
	Representative	GCF_004115155.1_ASM411515v1_genomic.fna	GCF_004115155.1	6141389	2479048	cellular organisms;Bacteria;Acidobacteria;Acidobacteriia;Acidobacteriales;Acidobacteriaceae;Granulicella;Granulicella sibirica
	Representative	GCF_000178975.2_ASM17897v2_genomic.fna	GCF_000178975.2	5504389	1198114	cellular organisms;Bacteria;Acidobacteria;Acidobacteriia;Acidobacteriales;Acidobacteriaceae;Granulicella;Granulicella tundricola;Granulicella tundricola MP5ACTX9
	Representative	GCF_003131205.1_ASM313120v1_genomic.fna	GCF_003131205.1	6280224	1002691	cellular organisms;Bacteria;Acidobacteria;Acidobacteriia;Acidobacteriales;Acidobacteriaceae;Occallatibacter;Occallatibacter savannae
	Representative	GCF_001006305.1_ASM100630v1_genomic.fna	GCF_001006305.1	6461395	1577686	cellular organisms;Bacteria;Acidobacteria;Acidobacteriia;Acidobacteriales;Acidobacteriaceae;Silvibacterium;Silvibacterium bohemicum
	Representative	GCF_001449115.1_ASM144911v1_genomic.fna	GCF_001449115.1	5347459	1577687	cellular organisms;Bacteria;Acidobacteria;Acidobacteriia;Acidobacteriales;Acidobacteriaceae;Terracidiphilus;Terracidiphilus gabretensis
	Representative	GCF_008000815.1_ASM800081v1_genomic.fna	GCF_008000815.1	6405582	1592106	cellular organisms;Bacteria;Acidobacteria;Acidobacteriia;Acidobacteriales;Acidobacteriaceae;Terriglobus;Terriglobus albidus
	Representative	GCF_000265425.1_ASM26542v1_genomic.fna	GCF_000265425.1	5227858	926566	cellular organisms;Bacteria;Acidobacteria;Acidobacteriia;Acidobacteriales;Acidobacteriaceae;Terriglobus;Terriglobus roseus;Terriglobus roseus DSM 18391
	Representative	GCF_000179915.2_ASM17991v2_genomic.fna	GCF_000179915.2	5095226	401053	cellular organisms;Bacteria;Acidobacteria;Acidobacteriia;Acidobacteriales;Acidobacteriaceae;Terriglobus;Terriglobus saanensis;Terriglobus saanensis SP1PR4
	Representative	GCF_000702445.1_ASM70244v1_genomic.fna	GCF_000702445.1	5748348	1340493	cellular organisms;Bacteria;Acidobacteria;Acidobacteriia;Bryobacterales;Bryobacteraceae;Bryobacter;Bryobacter aggregatus;Bryobacter aggregatus MPL3
	Representative	GCF_015277775.1_ASM1527777v1_genomic.fna	GCF_015277775.1	9532179	1473598	cellular organisms;Bacteria;Acidobacteria;Acidobacteriia;Bryobacterales;Bryobacteraceae;Paludibaculum;Paludibaculum fermentans
	Representative	GCF_000820845.2_K22_genomic.fna	GCF_000820845.2	3789955	454194	cellular organisms;Bacteria;Acidobacteria;Blastocatellia;Blastocatellales;Pyrinomonadaceae;Pyrinomonas;Pyrinomonas methylaliphatogenes
	Representative	GCF_018304805.1_ASM1830480v1_genomic.fna	GCF_018304805.1	3662311	2821542	cellular organisms;Bacteria;Acidobacteria;Blastocatellia;Chloracidobacterium;Chloracidobacterium aggregatum;Chloracidobacterium sp. MS 40/45
	No	GCF_018304665.1_ASM1830466v1_genomic.fna	GCF_018304665.1	3756442	458033	cellular organisms;Bacteria;Acidobacteria;Blastocatellia;Chloracidobacterium;Chloracidobacterium thermophilum
	Representative	GCF_000226295.1_ASM22629v1_genomic.fna	GCF_000226295.1	3695451	981222	cellular organisms;Bacteria;Acidobacteria;Blastocatellia;Chloracidobacterium;Chloracidobacterium thermophilum;Chloracidobacterium thermophilum B
	Representative	GCF_018304825.1_ASM1830482v1_genomic.fna	GCF_018304825.1	3659230	2821543	cellular organisms;Bacteria;Acidobacteria;Blastocatellia;Chloracidobacterium;Chloracidobacterium validum
	No	GCF_018304685.1_ASM1830468v1_genomic.fna	GCF_018304685.1	3635660	2821536	cellular organisms;Bacteria;Acidobacteria;Blastocatellia;Chloracidobacterium;unclassified Chloracidobacterium;Chloracidobacterium sp. D
	Representative	GCF_017377855.1_ASM1737785v1_genomic.fna	GCF_017377855.1	10859778	442870	cellular organisms;Bacteria;Acidobacteria;Holophagae;Acanthopleuribacterales;Acanthopleuribacteraceae;Acanthopleuribacter;Acanthopleuribacter pedis
	Representative	GCF_000428885.1_ASM42888v1_genomic.fna	GCF_000428885.1	3293567	1121920	cellular organisms;Bacteria;Acidobacteria;Holophagae;Holophagales;Holophagaceae;Geothrix;Geothrix fermentans;Geothrix fermentans DSM 14018
	Representative	GCF_000242615.2_ASM24261v3_genomic.fna	GCF_000242615.2	4127421	903818	cellular organisms;Bacteria;Acidobacteria;Holophagae;Holophagales;Holophagaceae;Holophaga;Holophaga foetida;Holophaga foetida DSM 6591
	Representative	GCF_016592575.1_ASM1659257v1_genomic.fna	GCF_016592575.1	2317141	981385	cellular organisms;Bacteria;Acidobacteria;Holophagae;Thermotomaculales;Thermotomaculaceae;Thermotomaculum;Thermotomaculum hydrothermale
	Representative	GCF_000687145.1_TheAqu1.0_genomic.fna	GCF_000687145.1	2667754	1312852	cellular organisms;Bacteria;Acidobacteria;Thermoanaerobaculia;Thermoanaerobaculales;Thermoanaerobaculaceae;Thermoanaerobaculum;Thermoanaerobaculum aquaticum
	Representative	GCF_001618865.1_ASM161886v1_genomic.fna	GCF_001618865.1	7480314	1855912	cellular organisms;Bacteria;Acidobacteria;Vicinamibacteria;Vicinamibacterales;Vicinamibacteraceae;Luteitalea;Luteitalea pratensis
	Representative	GCF_000008625.1_ASM862v1_genomic.fna	GCF_000008625.1	1590856	224324	cellular organisms;Bacteria;Aquificae;Aquificae;Aquificales;Aquificaceae;Aquifex;Aquifex aeolicus;Aquifex aeolicus VF5
	Representative	GCF_003664005.1_ASM366400v1_genomic.fna	GCF_003664005.1	1753429	246264	cellular organisms;Bacteria;Aquificae;Aquificae;Aquificales;Aquificaceae;Hydrogenivirga;Hydrogenivirga caldilitoris
	Representative	GCF_900215655.1_IMG-taxon_2728369262_annotated_assembly_genomic.fna	GCF_900215655.1	1603332	35835	cellular organisms;Bacteria;Aquificae;Aquificae;Aquificales;Aquificaceae;Hydrogenobacter;Hydrogenobacter hydrogenophilus
	No	GCF_000010785.1_ASM1078v1_genomic.fna	GCF_000010785.1	1743135	608538	cellular organisms;Bacteria;Aquificae;Aquificae;Aquificales;Aquificaceae;Hydrogenobacter;Hydrogenobacter thermophilus;Hydrogenobacter thermophilus TK-6
	Representative	GCF_000164905.1_ASM16490v1_genomic.fna	GCF_000164905.1	1742932	608538	cellular organisms;Bacteria;Aquificae;Aquificae;Aquificales;Aquificaceae;Hydrogenobacter;Hydrogenobacter thermophilus;Hydrogenobacter thermophilus TK-6
	Representative	GCF_000025605.1_ASM2560v1_genomic.fna	GCF_000025605.1	1500577	638303	cellular organisms;Bacteria;Aquificae;Aquificae;Aquificales;Aquificaceae;Thermocrinis;Thermocrinis albus;Thermocrinis albus DSM 14484
	Representative	GCF_900142435.1_IMG-taxon_2698536703_annotated_assembly_genomic.fna	GCF_900142435.1	1367921	381751	cellular organisms;Bacteria;Aquificae;Aquificae;Aquificales;Aquificaceae;Thermocrinis;Thermocrinis minervae
	Representative	GCF_000512735.1_ASM51273v1_genomic.fna	GCF_000512735.1	1521037	75906	cellular organisms;Bacteria;Aquificae;Aquificae;Aquificales;Aquificaceae;Thermocrinis;Thermocrinis ruber
	Representative	GCF_001547735.1_ASM154773v1_genomic.fna	GCF_001547735.1	1816670	1298851	cellular organisms;Bacteria;Aquificae;Aquificae;Aquificales;Aquificales genera incertae sedis;Thermosulfidibacter;Thermosulfidibacter takaii;Thermosulfidibacter takaii ABI70S6
	Representative	GCF_003688665.1_ASM368866v1_genomic.fna	GCF_003688665.1	1605683	133270	cellular organisms;Bacteria;Aquificae;Aquificae;Aquificales;Hydrogenothermaceae;Hydrogenothermus;Hydrogenothermus marinus
	Representative	GCF_016617615.1_ASM1661761v1_genomic.fna	GCF_016617615.1	1892739	2699429	cellular organisms;Bacteria;Aquificae;Aquificae;Aquificales;Hydrogenothermaceae;Persephonella;Persephonella atlantica
	Representative	GCF_900215515.1_IMG-taxon_2728369220_annotated_assembly_genomic.fna	GCF_900215515.1	2000012	198703	cellular organisms;Bacteria;Aquificae;Aquificae;Aquificales;Hydrogenothermaceae;Persephonella;Persephonella hydrogeniphila
	Representative	GCF_000021565.1_ASM2156v1_genomic.fna	GCF_000021565.1	1984040	123214	cellular organisms;Bacteria;Aquificae;Aquificae;Aquificales;Hydrogenothermaceae;Persephonella;Persephonella marina;Persephonella marina EX-H1
	Representative	GCF_000021545.1_ASM2154v1_genomic.fna	GCF_000021545.1	1640877	204536	cellular organisms;Bacteria;Aquificae;Aquificae;Aquificales;Hydrogenothermaceae;Sulfurihydrogenibium;Sulfurihydrogenibium azorense;Sulfurihydrogenibium azorense Az-Fu1
	Representative	GCF_000619805.1_ASM61980v1_genomic.fna	GCF_000619805.1	1611996	1123325	cellular organisms;Bacteria;Aquificae;Aquificae;Aquificales;Hydrogenothermaceae;Sulfurihydrogenibium;Sulfurihydrogenibium subterraneum;Sulfurihydrogenibium subterraneum DSM 15120
	Representative	GCF_000173615.1_ASM17361v1_genomic.fna	GCF_000173615.1	1557518	432331	cellular organisms;Bacteria;Aquificae;Aquificae;Aquificales;Hydrogenothermaceae;Sulfurihydrogenibium;Sulfurihydrogenibium yellowstonense;Sulfurihydrogenibium yellowstonense SS-5
	Representative	GCF_900182585.1_IMG-taxon_2724679708_annotated_assembly_genomic.fna	GCF_900182585.1	1731900	223788	cellular organisms;Bacteria;Aquificae;Aquificae;Desulfurobacteriales;Desulfurobacteriaceae;Balnearium;Balnearium lithotrophicum
	Representative	GCF_900188395.1_IMG-taxon_2724679920_annotated_assembly_genomic.fna	GCF_900188395.1	1741460	240169	cellular organisms;Bacteria;Aquificae;Aquificae;Desulfurobacteriales;Desulfurobacteriaceae;Desulfurobacterium;Desulfurobacterium atlanticum
	Representative	GCF_001968985.1_ASM196898v1_genomic.fna	GCF_001968985.1	1614876	1914305	cellular organisms;Bacteria;Aquificae;Aquificae;Desulfurobacteriales;Desulfurobacteriaceae;Desulfurobacterium;Desulfurobacterium indicum
	Representative	GCF_000191045.1_ASM19104v1_genomic.fna	GCF_000191045.1	1541968	868864	cellular organisms;Bacteria;Aquificae;Aquificae;Desulfurobacteriales;Desulfurobacteriaceae;Desulfurobacterium;Desulfurobacterium thermolithotrophum;Desulfurobacterium thermolithotrophum DSM 11699
	Representative	GCF_004339575.1_ASM433957v1_genomic.fna	GCF_004339575.1	1622180	936138	cellular organisms;Bacteria;Aquificae;Aquificae;Desulfurobacteriales;Desulfurobacteriaceae;Phorcysia;Phorcysia thermohydrogeniphila
	Representative	GCF_000185805.1_ASM18580v1_genomic.fna	GCF_000185805.1	1759605	648996	cellular organisms;Bacteria;Aquificae;Aquificae;Desulfurobacteriales;Desulfurobacteriaceae;Thermovibrio;Thermovibrio ammonificans;Thermovibrio ammonificans HB-1
	Representative	GCF_003633715.1_ASM363371v1_genomic.fna	GCF_003633715.1	1622558	240167	cellular organisms;Bacteria;Aquificae;Aquificae;Desulfurobacteriales;Desulfurobacteriaceae;Thermovibrio;Thermovibrio guaymasensis
	Representative	GCF_015775515.1_ASM1577551v1_genomic.fna	GCF_015775515.1	3101225	2847778	cellular organisms;Bacteria;Atribacterota;Atribacteria;Atribacterales;Atribacteraceae;Atribacter;Atribacter laminatus
	Representative	GCF_003044035.1_ASM304403v1_genomic.fna	GCF_003044035.1	2560087	2033718	cellular organisms;Bacteria;Bacteria incertae sedis;Bacteria candidate phyla;candidate division NC10;Candidatus Methylomirabilis;Candidatus Methylomirabilis limnetica
	Representative	GCF_021057185.1_ASM2105718v1_genomic.fna	GCF_021057185.1	1129696	2735562	cellular organisms;Bacteria;Bacteria incertae sedis;Bacteria candidate phyla;Candidatus Absconditabacteria;Candidatus Absconditabacterales;Candidatus Absconditicoccaceae;Candidatus Absconditicoccus;Candidatus Absconditicoccus praedator
	Representative	GCF_018420025.1_ASM1842002v1_genomic.fna	GCF_018420025.1	1267064	2789015	cellular organisms;Bacteria;Bacteria incertae sedis;Bacteria candidate phyla;Candidatus Absconditabacteria;Vampirococcus;Candidatus Vampirococcus lugosii
	Representative	GCF_900465355.1_Ran1-1_genomic.fna	GCF_900465355.1	1324338	2026885	cellular organisms;Bacteria;Bacteria incertae sedis;Bacteria candidate phyla;Candidatus Bipolaricaulota;Candidatus Bipolaricaulis;Candidatus Bipolaricaulis anaerobius
	Representative	GCF_000513475.1_Bbla_genomic.fna	GCF_000513475.1	1118422	673862	cellular organisms;Bacteria;Bacteria incertae sedis;Bacteria candidate phyla;Candidatus Dependentiae;Candidatus Babeliae;Candidatus Babeliales;Candidatus Babeliaceae;Candidatus Babela;Candidatus Babela massiliensis
	Representative	GCF_018866205.1_ASM1886620v1_genomic.fna	GCF_018866205.1	706973	2841264	cellular organisms;Bacteria;Bacteria incertae sedis;Bacteria candidate phyla;Candidatus Saccharibacteria;Candidatus Minimicrobia;Candidatus Minimicrobia vallesae
	Representative	GCF_004138445.1_ASM413844v1_genomic.fna	GCF_004138445.1	733040	2171989	cellular organisms;Bacteria;Bacteria incertae sedis;Bacteria candidate phyla;Candidatus Saccharibacteria;Candidatus Nanoperiomorbia;Candidatus Nanoperiomorbales;Candidatus Nanoperiomorbaceae;Candidatus Nanoperiomorbus;Candidatus Nanoperiomorbus periodonticus
	Representative	GCF_004151455.1_ASM415145v1_genomic.fna	GCF_004151455.1	627770	2171992	cellular organisms;Bacteria;Bacteria incertae sedis;Bacteria candidate phyla;Candidatus Saccharibacteria;Candidatus Nanosyncoccalia;Candidatus Nanogingivales;Candidatus Nanogingivalaceae;Candidatus Nanogingivalis;Candidatus Nanogingivalis gingivitcus
	Representative	GCF_004138395.1_ASM413839v1_genomic.fna	GCF_004138395.1	727525	2171997	cellular organisms;Bacteria;Bacteria incertae sedis;Bacteria candidate phyla;Candidatus Saccharibacteria;Candidatus Nanosyncoccalia;Candidatus Nanosyncoccales;Candidatus Nanosyncoccacae;Candidatus Nanosyncoccus;Candidatus Nanosyncoccus alces
	Representative	GCF_004138405.1_ASM413840v1_genomic.fna	GCF_004138405.1	567172	2171996	cellular organisms;Bacteria;Bacteria incertae sedis;Bacteria candidate phyla;Candidatus Saccharibacteria;Candidatus Nanosyncoccalia;Candidatus Nanosyncoccales;Candidatus Nanosyncoccacae;Candidatus Nanosyncoccus;Candidatus Nanosyncoccus nanoralicus
	Representative	GCF_000392435.1_ASM39243v1_genomic.fna	GCF_000392435.1	1013781	1332188	cellular organisms;Bacteria;Bacteria incertae sedis;Bacteria candidate phyla;Candidatus Saccharibacteria;Candidatus Saccharimonas;Candidatus Saccharimonas aalborgensis
	Representative	GCF_000803625.1_ASM80362v1_genomic.fna	GCF_000803625.1	705138	2093824	cellular organisms;Bacteria;Bacteria incertae sedis;Bacteria candidate phyla;Candidatus Saccharibacteria;Candidatus Saccharimonia;Candidatus Nanosynbacterales;Candidatus Nanosynbacteraceae;Candidatus Nanosynbacter;Candidatus Nanosynbacter lyticus
	Representative	GCF_009910325.1_ASM991032v1_genomic.fna	GCF_009910325.1	3177465	2565777	cellular organisms;Bacteria;Bacteria incertae sedis;Isachenkonia;Isachenkonia alkalipeptolytica
	Representative	GCF_000284335.1_ASM28433v1_genomic.fna	GCF_000284335.1	1558103	511051	cellular organisms;Bacteria;Caldiserica/Cryosericota group;Caldiserica;Caldisericia;Caldisericales;Caldisericaceae;Caldisericum;Caldisericum exile;Caldisericum exile AZM16c01
	Representative	GCF_003570935.1_ASM357093v1_genomic.fna	GCF_003570935.1	2012538	2290917	cellular organisms;Bacteria;Caldiserica/Cryosericota group;Candidatus Cryosericota;Candidatus Cryosericia;Candidatus Cryosericales;Candidatus Cryosericaceae;Candidatus Cryosericum;Candidatus Cryosericum odellii
	Representative	GCF_001886815.1_ASM188681v1_genomic.fna	GCF_001886815.1	4978541	880073	cellular organisms;Bacteria;Calditrichaeota;Calditrichia;Calditrichales;Calditrichaceae;Caldithrix;Caldithrix abyssi;Caldithrix abyssi DSM 13497
	Representative	GCF_000469585.1_Chrysiogenes_arsenatis_genomic.fna	GCF_000469585.1	2827083	118005	cellular organisms;Bacteria;Chrysiogenetes;Chrysiogenetes;Chrysiogenales;Chrysiogenaceae;Chrysiogenes;Chrysiogenes arsenatis;Chrysiogenes arsenatis DSM 11915
	Representative	GCF_014203025.1_ASM1420302v1_genomic.fna	GCF_014203025.1	2500086	682562	cellular organisms;Bacteria;Chrysiogenetes;Chrysiogenetes;Chrysiogenales;Chrysiogenaceae;Desulfurispira;Desulfurispira natronophila
	No	GCF_020520145.1_ASM2052014v1_genomic.fna	GCF_020520145.1	2952993	936456	cellular organisms;Bacteria;Chrysiogenetes;Chrysiogenetes;Chrysiogenales;Chrysiogenaceae;Desulfurispirillum;Desulfurispirillum indicum
	Representative	GCF_000177635.2_ASM17763v2_genomic.fna	GCF_000177635.2	2928377	653733	cellular organisms;Bacteria;Chrysiogenetes;Chrysiogenetes;Chrysiogenales;Chrysiogenaceae;Desulfurispirillum;Desulfurispirillum indicum;Desulfurispirillum indicum S5
	Representative	GCF_000378005.1_ASM37800v1_genomic.fna	GCF_000378005.1	1424486	1259795	cellular organisms;Bacteria;Coprothermobacterota;Coprothermobacteria;Coprothermobacterales;Coprothermobacteraceae;Coprothermobacter;Coprothermobacter platensis;Coprothermobacter platensis DSM 11748
	Representative	GCF_000020945.1_ASM2094v1_genomic.fna	GCF_000020945.1	1424912	309798	cellular organisms;Bacteria;Coprothermobacterota;Coprothermobacteria;Coprothermobacterales;Coprothermobacteraceae;Coprothermobacter;Coprothermobacter proteolyticus;Coprothermobacter proteolyticus DSM 5265
	Representative	GCF_000183405.1_ASM18340v1_genomic.fna	GCF_000183405.1	2216641	768670	cellular organisms;Bacteria;Deferribacteres;Deferribacteres;Deferribacterales;Deferribacteraceae;Calditerrivibrio;Calditerrivibrio nitroreducens;Calditerrivibrio nitroreducens DSM 19672
	Representative	GCF_008362905.1_ASM836290v1_genomic.fna	GCF_008362905.1	2543907	500465	cellular organisms;Bacteria;Deferribacteres;Deferribacteres;Deferribacterales;Deferribacteraceae;Deferribacter;Deferribacter autotrophicus
	Representative	GCF_000010985.1_ASM1098v1_genomic.fna	GCF_000010985.1	2543016	639282	cellular organisms;Bacteria;Deferribacteres;Deferribacteres;Deferribacterales;Deferribacteraceae;Deferribacter;Deferribacter desulfuricans;Deferribacter desulfuricans SSM1
	Representative	GCF_000025725.1_ASM2572v1_genomic.fna	GCF_000025725.1	3222077	522772	cellular organisms;Bacteria;Deferribacteres;Deferribacteres;Deferribacterales;Deferribacteraceae;Denitrovibrio;Denitrovibrio acetiphilus;Denitrovibrio acetiphilus DSM 12809
	Representative	GCF_000218625.1_ASM21862v1_genomic.fna	GCF_000218625.1	2526590	717231	cellular organisms;Bacteria;Deferribacteres;Deferribacteres;Deferribacterales;Deferribacteraceae;Flexistipes;Flexistipes sinusarabici;Flexistipes sinusarabici DSM 4947
	Representative	GCF_004087915.1_ASM408791v1_genomic.fna	GCF_004087915.1	2997552	139438	cellular organisms;Bacteria;Deferribacteres;Deferribacteres;Deferribacterales;Deferribacteraceae;Geovibrio;Geovibrio thiophilus
	Representative	GCF_900157005.1_MCSV2_genomic.fna	GCF_900157005.1	2340274	1379858	cellular organisms;Bacteria;Deferribacteres;Deferribacteres;Deferribacterales;Deferribacteraceae;Mucispirillum;Mucispirillum schaedleri;Mucispirillum schaedleri ASF457
	Representative	GCF_007827295.1_ASM782729v1_genomic.fna	GCF_007827295.1	2925294	1078050	cellular organisms;Bacteria;Deferribacteres;Deferribacteres;Deferribacterales;Deferribacteraceae;Seleniivibrio;Seleniivibrio woodruffii
	Representative	GCF_000020965.1_ASM2096v1_genomic.fna	GCF_000020965.1	1959987	309799	cellular organisms;Bacteria;Dictyoglomi;Dictyoglomia;Dictyoglomales;Dictyoglomaceae;Dictyoglomus;Dictyoglomus thermophilum;Dictyoglomus thermophilum H-6-12
	Representative	GCF_000021645.1_ASM2164v1_genomic.fna	GCF_000021645.1	1855560	515635	cellular organisms;Bacteria;Dictyoglomi;Dictyoglomia;Dictyoglomales;Dictyoglomaceae;Dictyoglomus;Dictyoglomus turgidum;Dictyoglomus turgidum DSM 6724
	Representative	GCF_000020145.1_ASM2014v1_genomic.fna	GCF_000020145.1	1643562	445932	cellular organisms;Bacteria;Elusimicrobia;Elusimicrobia;Elusimicrobiales;Elusimicrobiaceae;Elusimicrobium;Elusimicrobium minutum;Elusimicrobium minutum Pei191
	Representative	GCF_000146025.2_ASM14602v1_genomic.fna	GCF_000146025.2	1148825	1408204	cellular organisms;Bacteria;Elusimicrobia;Endomicrobia;Endomicrobiales;Endomicrobiaceae;Endomicrobium;Candidatus Endomicrobium trichonymphae
	Representative	GCF_001027545.1_ASM102754v1_genomic.fna	GCF_001027545.1	1588979	1408281	cellular organisms;Bacteria;Elusimicrobia;Endomicrobia;Endomicrobiales;Endomicrobiaceae;Endomicrobium;Endomicrobium proavitum
	Representative	GCF_011682235.2_ASM1168223v2_genomic.fna	GCF_011682235.2	4502320	2558931	cellular organisms;Bacteria;FCB group;Bacteroidetes/Chlorobi group;Bacteroidetes;Bacteroidetes Order II. Incertae sedis;Rhodothermaceae;Rhodocaloribacter;Rhodocaloribacter litoris
	Representative	GCF_000024845.1_ASM2484v1_genomic.fna	GCF_000024845.1	3386814	518766	cellular organisms;Bacteria;FCB group;Bacteroidetes/Chlorobi group;Bacteroidetes;Bacteroidetes Order II. Incertae sedis;Rhodothermaceae;Rhodothermus;Rhodothermus marinus;Rhodothermus marinus DSM 4252
	Representative	GCF_900142415.1_IMG-taxon_2622736637_annotated_assembly_genomic.fna	GCF_900142415.1	3141185	633813	cellular organisms;Bacteria;FCB group;Bacteroidetes/Chlorobi group;Bacteroidetes;Bacteroidetes Order II. Incertae sedis;Rhodothermaceae;Rhodothermus;Rhodothermus profundi
	Representative	GCF_002894645.1_ASM289464v1_genomic.fna	GCF_002894645.1	3589579	1803181	cellular organisms;Bacteria;FCB group;Bacteroidetes/Chlorobi group;Bacteroidetes;Bacteroidetes Order II. Incertae sedis;Rhodothermaceae;Salinibacter;Salinibacter altiplanensis
	No	GCF_003290325.1_ASM329032v1_genomic.fna	GCF_003290325.1	3597019	146919	cellular organisms;Bacteria;FCB group;Bacteroidetes/Chlorobi group;Bacteroidetes;Bacteroidetes Order II. Incertae sedis;Rhodothermaceae;Salinibacter;Salinibacter ruber
	Representative	GCF_003491185.1_ASM349118v1_genomic.fna	GCF_003491185.1	3739924	146919	cellular organisms;Bacteria;FCB group;Bacteroidetes/Chlorobi group;Bacteroidetes;Bacteroidetes Order II. Incertae sedis;Rhodothermaceae;Salinibacter;Salinibacter ruber
	No	GCF_003491205.1_ASM349120v1_genomic.fna	GCF_003491205.1	3949674	146919	cellular organisms;Bacteria;FCB group;Bacteroidetes/Chlorobi group;Bacteroidetes;Bacteroidetes Order II. Incertae sedis;Rhodothermaceae;Salinibacter;Salinibacter ruber
	No	GCF_003491385.1_ASM349138v1_genomic.fna	GCF_003491385.1	3701781	146919	cellular organisms;Bacteria;FCB group;Bacteroidetes/Chlorobi group;Bacteroidetes;Bacteroidetes Order II. Incertae sedis;Rhodothermaceae;Salinibacter;Salinibacter ruber
	No	GCF_003491405.1_ASM349140v1_genomic.fna	GCF_003491405.1	3901851	146919	cellular organisms;Bacteria;FCB group;Bacteroidetes/Chlorobi group;Bacteroidetes;Bacteroidetes Order II. Incertae sedis;Rhodothermaceae;Salinibacter;Salinibacter ruber
	No	GCF_003491425.1_ASM349142v1_genomic.fna	GCF_003491425.1	3763200	146919	cellular organisms;Bacteria;FCB group;Bacteroidetes/Chlorobi group;Bacteroidetes;Bacteroidetes Order II. Incertae sedis;Rhodothermaceae;Salinibacter;Salinibacter ruber
	No	GCF_000013045.1_ASM1304v1_genomic.fna	GCF_000013045.1	3587402	309807	cellular organisms;Bacteria;FCB group;Bacteroidetes/Chlorobi group;Bacteroidetes;Bacteroidetes Order II. Incertae sedis;Rhodothermaceae;Salinibacter;Salinibacter ruber;Salinibacter ruber DSM 13855
	No	GCF_000090405.2_ASM9040v2_genomic.fna	GCF_000090405.2	3833186	761659	cellular organisms;Bacteria;FCB group;Bacteroidetes/Chlorobi group;Bacteroidetes;Bacteroidetes Order II. Incertae sedis;Rhodothermaceae;Salinibacter;Salinibacter ruber;Salinibacter ruber M8
	Representative	GCF_910575425.1_MGBC000127_genomic.fna	GCF_910575425.1	5274417	85831	cellular organisms;Bacteria;FCB group;Bacteroidetes/Chlorobi group;Bacteroidetes;Bacteroidia;Bacteroidales;Bacteroidaceae;Bacteroides;Bacteroides acidifaciens
	Representative	GCF_900155865.1_PRJEB18812_genomic.fna	GCF_900155865.1	5310468	1841855	cellular organisms;Bacteria;FCB group;Bacteroidetes/Chlorobi group;Bacteroidetes;Bacteroidia;Bacteroidales;Bacteroidaceae;Bacteroides;Bacteroides bouchesdurhonensis
	No	GCF_002222615.2_ASM222261v2_genomic.fna	GCF_002222615.2	4570803	47678	cellular organisms;Bacteria;FCB group;Bacteroidetes/Chlorobi group;Bacteroidetes;Bacteroidia;Bacteroidales;Bacteroidaceae;Bacteroides;Bacteroides caccae
	Representative	GCF_008572545.1_ASM857254v1_genomic.fna	GCF_008572545.1	5204446	47678	cellular organisms;Bacteria;FCB group;Bacteroidetes/Chlorobi group;Bacteroidetes;Bacteroidia;Bacteroidales;Bacteroidaceae;Bacteroides;Bacteroides caccae
	No	GCF_016726305.1_ASM1672630v1_genomic.fna	GCF_016726305.1	4570941	47678	cellular organisms;Bacteria;FCB group;Bacteroidetes/Chlorobi group;Bacteroidetes;Bacteroidia;Bacteroidales;Bacteroidaceae;Bacteroides;Bacteroides caccae
	No	GCF_016889745.1_ASM1688974v1_genomic.fna	GCF_016889745.1	4570957	47678	cellular organisms;Bacteria;FCB group;Bacteroidetes/Chlorobi group;Bacteroidetes;Bacteroidia;Bacteroidales;Bacteroidaceae;Bacteroides;Bacteroides caccae
	No	GCF_020091545.1_ASM2009154v1_genomic.fna	GCF_020091545.1	5022820	47678	cellular organisms;Bacteria;FCB group;Bacteroidetes/Chlorobi group;Bacteroidetes;Bacteroidia;Bacteroidales;Bacteroidaceae;Bacteroides;Bacteroides caccae
	No	GCF_018292205.1_ASM1829220v1_genomic.fna	GCF_018292205.1	5499983	997873	cellular organisms;Bacteria;FCB group;Bacteroidetes/Chlorobi group;Bacteroidetes;Bacteroidia;Bacteroidales;Bacteroidaceae;Bacteroides;Bacteroides caccae;Bacteroides caccae CL03T12C61
	Representative	GCF_016900695.1_ASM1690069v1_genomic.fna	GCF_016900695.1	3307012	1462569	cellular organisms;Bacteria;FCB group;Bacteroidetes/Chlorobi group;Bacteroidetes;Bacteroidia;Bacteroidales;Bacteroidaceae;Bacteroides;Bacteroides caecicola
	Representative	GCF_016901995.1_ASM1690199v1_genomic.fna	GCF_016901995.1	3795507	1411144	cellular organisms;Bacteria;FCB group;Bacteroidetes/Chlorobi group;Bacteroidetes;Bacteroidia;Bacteroidales;Bacteroidaceae;Bacteroides;Bacteroides caecigallinarum
	Representative	GCF_001688725.2_ASM168872v2_genomic.fna	GCF_001688725.2	4839927	1796613	cellular organisms;Bacteria;FCB group;Bacteroidetes/Chlorobi group;Bacteroidetes;Bacteroidia;Bacteroidales;Bacteroidaceae;Bacteroides;Bacteroides caecimuris
	No	GCF_001318345.1_ASM131834v1_genomic.fna	GCF_001318345.1	7084828	246787	cellular organisms;Bacteria;FCB group;Bacteroidetes/Chlorobi group;Bacteroidetes;Bacteroidia;Bacteroidales;Bacteroidaceae;Bacteroides;Bacteroides cellulosilyticus
	Representative	GCF_018292125.1_ASM1829212v1_genomic.fna	GCF_018292125.1	7271283	246787	cellular organisms;Bacteria;FCB group;Bacteroidetes/Chlorobi group;Bacteroidetes;Bacteroidia;Bacteroidales;Bacteroidaceae;Bacteroides;Bacteroides cellulosilyticus
	Representative	GCF_015555825.1_ASM1555582v1_genomic.fna	GCF_015555825.1	3900859	626929	cellular organisms;Bacteria;FCB group;Bacteroidetes/Chlorobi group;Bacteroidetes;Bacteroidia;Bacteroidales;Bacteroidaceae;Bacteroides;Bacteroides clarus
	Representative	GCF_900130125.1_PRJEB18268_genomic.fna	GCF_900130125.1	6374307	1871006	cellular organisms;Bacteria;FCB group;Bacteroidetes/Chlorobi group;Bacteroidetes;Bacteroidia;Bacteroidales;Bacteroidaceae;Bacteroides;Bacteroides congonensis
	Representative	GCF_000212915.1_ASM21291v1_genomic.fna	GCF_000212915.1	2991798	679937	cellular organisms;Bacteria;FCB group;Bacteroidetes/Chlorobi group;Bacteroidetes;Bacteroidia;Bacteroidales;Bacteroidaceae;Bacteroides;Bacteroides coprosuis;Bacteroides coprosuis DSM 18011
	Representative	GCF_900241005.1_PRJEB22714_genomic.fna	GCF_900241005.1	3905592	2024197	cellular organisms;Bacteria;FCB group;Bacteroidetes/Chlorobi group;Bacteroidetes;Bacteroidia;Bacteroidales;Bacteroidaceae;Bacteroides;Bacteroides cutis
	No	GCF_018289295.1_ASM1828929v1_genomic.fna	GCF_018289295.1	5106752	28111	cellular organisms;Bacteria;FCB group;Bacteroidetes/Chlorobi group;Bacteroidetes;Bacteroidia;Bacteroidales;Bacteroidaceae;Bacteroides;Bacteroides eggerthii
	Representative	GCF_019130295.1_ASM1913029v1_genomic.fna	GCF_019130295.1	3775988	28111	cellular organisms;Bacteria;FCB group;Bacteroidetes/Chlorobi group;Bacteroidetes;Bacteroidia;Bacteroidales;Bacteroidaceae;Bacteroides;Bacteroides eggerthii
	Representative	GCF_003865075.1_ASM386507v1_genomic.fna	GCF_003865075.1	5776523	2447885	cellular organisms;Bacteria;FCB group;Bacteroidetes/Chlorobi group;Bacteroidetes;Bacteroidia;Bacteroidales;Bacteroidaceae;Bacteroides;Bacteroides faecalis
	Representative	GCF_900129065.1_IMG-taxon_2695420934_annotated_assembly_genomic.fna	GCF_900129065.1	4814787	871325	cellular organisms;Bacteria;FCB group;Bacteroidetes/Chlorobi group;Bacteroidetes;Bacteroidia;Bacteroidales;Bacteroidaceae;Bacteroides;Bacteroides faecichinchillae
	Representative	GCF_020091505.1_ASM2009150v1_genomic.fna	GCF_020091505.1	6352396	674529	cellular organisms;Bacteria;FCB group;Bacteroidetes/Chlorobi group;Bacteroidetes;Bacteroidia;Bacteroidales;Bacteroidaceae;Bacteroides;Bacteroides faecis
	Representative	GCF_008571395.1_ASM857139v1_genomic.fna	GCF_008571395.1	5012526	338188	cellular organisms;Bacteria;FCB group;Bacteroidetes/Chlorobi group;Bacteroidetes;Bacteroidia;Bacteroidales;Bacteroidaceae;Bacteroides;Bacteroides finegoldii
	Representative	GCF_000195635.1_ASM19563v1_genomic.fna	GCF_000195635.1	4338632	763034	cellular organisms;Bacteria;FCB group;Bacteroidetes/Chlorobi group;Bacteroidetes;Bacteroidia;Bacteroidales;Bacteroidaceae;Bacteroides;Bacteroides fluxus;Bacteroides fluxus YIT 12057
	No	GCF_000724795.2_ASM72479v2_genomic.fna	GCF_000724795.2	5155337	817	cellular organisms;Bacteria;FCB group;Bacteroidetes/Chlorobi group;Bacteroidetes;Bacteroidia;Bacteroidales;Bacteroidaceae;Bacteroides;Bacteroides fragilis
	No	GCF_000965785.1_ASM96578v1_genomic.fna	GCF_000965785.1	5282232	817	cellular organisms;Bacteria;FCB group;Bacteroidetes/Chlorobi group;Bacteroidetes;Bacteroidia;Bacteroidales;Bacteroidaceae;Bacteroides;Bacteroides fragilis
	No	GCF_001286525.1_BFBE1.1_genomic.fna	GCF_001286525.1	5188967	817	cellular organisms;Bacteria;FCB group;Bacteroidetes/Chlorobi group;Bacteroidetes;Bacteroidia;Bacteroidales;Bacteroidaceae;Bacteroides;Bacteroides fragilis
	No	GCF_001682215.1_ASM168221v1_genomic.fna	GCF_001682215.1	4902215	817	cellular organisms;Bacteria;FCB group;Bacteroidetes/Chlorobi group;Bacteroidetes;Bacteroidia;Bacteroidales;Bacteroidaceae;Bacteroides;Bacteroides fragilis
	No	GCF_005706655.1_ASM570665v1_genomic.fna	GCF_005706655.1	5241780	817	cellular organisms;Bacteria;FCB group;Bacteroidetes/Chlorobi group;Bacteroidetes;Bacteroidia;Bacteroidales;Bacteroidaceae;Bacteroides;Bacteroides fragilis
	No	GCF_008369705.1_ASM836970v1_genomic.fna	GCF_008369705.1	5419809	817	cellular organisms;Bacteria;FCB group;Bacteroidetes/Chlorobi group;Bacteroidetes;Bacteroidia;Bacteroidales;Bacteroidaceae;Bacteroides;Bacteroides fragilis
	Representative	GCF_016889925.1_ASM1688992v1_genomic.fna	GCF_016889925.1	5249029	817	cellular organisms;Bacteria;FCB group;Bacteroidetes/Chlorobi group;Bacteroidetes;Bacteroidia;Bacteroidales;Bacteroidaceae;Bacteroides;Bacteroides fragilis
	No	GCF_020091565.1_ASM2009156v1_genomic.fna	GCF_020091565.1	5223417	817	cellular organisms;Bacteria;FCB group;Bacteroidetes/Chlorobi group;Bacteroidetes;Bacteroidia;Bacteroidales;Bacteroidaceae;Bacteroides;Bacteroides fragilis
	No	GCF_020097275.1_ASM2009727v1_genomic.fna	GCF_020097275.1	5236140	817	cellular organisms;Bacteria;FCB group;Bacteroidetes/Chlorobi group;Bacteroidetes;Bacteroidia;Bacteroidales;Bacteroidaceae;Bacteroides;Bacteroides fragilis
	No	GCF_000210835.1_ASM21083v1_genomic.fna	GCF_000210835.1	5373121	862962	cellular organisms;Bacteria;FCB group;Bacteroidetes/Chlorobi group;Bacteroidetes;Bacteroidia;Bacteroidales;Bacteroidaceae;Bacteroides;Bacteroides fragilis;Bacteroides fragilis 638R
	No	GCF_018292185.1_ASM1829218v1_genomic.fna	GCF_018292185.1	5224217	997879	cellular organisms;Bacteria;FCB group;Bacteroidetes/Chlorobi group;Bacteroidetes;Bacteroidia;Bacteroidales;Bacteroidaceae;Bacteroides;Bacteroides fragilis;Bacteroides fragilis CL03T12C07
	No	GCF_000025985.1_ASM2598v1_genomic.fna	GCF_000025985.1	5241778	272559	cellular organisms;Bacteria;FCB group;Bacteroidetes/Chlorobi group;Bacteroidetes;Bacteroidia;Bacteroidales;Bacteroidaceae;Bacteroides;Bacteroides fragilis;Bacteroides fragilis NCTC 9343
	No	GCF_000009925.1_ASM992v1_genomic.fna	GCF_000009925.1	5311063	295405	cellular organisms;Bacteria;FCB group;Bacteroidetes/Chlorobi group;Bacteroidetes;Bacteroidia;Bacteroidales;Bacteroidaceae;Bacteroides;Bacteroides fragilis;Bacteroides fragilis YCH46
	Representative	GCF_016899805.1_ASM1689980v1_genomic.fna	GCF_016899805.1	4247621	1462571	cellular organisms;Bacteria;FCB group;Bacteroidetes/Chlorobi group;Bacteroidetes;Bacteroidia;Bacteroidales;Bacteroidaceae;Bacteroides;Bacteroides gallinaceum
	Representative	GCF_000374365.1_ASM37436v1_genomic.fna	GCF_000374365.1	4931105	1121096	cellular organisms;Bacteria;FCB group;Bacteroidetes/Chlorobi group;Bacteroidetes;Bacteroidia;Bacteroidales;Bacteroidaceae;Bacteroides;Bacteroides gallinarum;Bacteroides gallinarum DSM 18171 = JCM 13658
	Representative	GCF_000428125.1_ASM42812v1_genomic.fna	GCF_000428125.1	3637843	1121097	cellular organisms;Bacteria;FCB group;Bacteroidetes/Chlorobi group;Bacteroidetes;Bacteroidia;Bacteroidales;Bacteroidaceae;Bacteroides;Bacteroides graminisolvens;Bacteroides graminisolvens DSM 19988 = JCM 15093
	Representative	GCF_000186225.1_ASM18622v1_genomic.fna	GCF_000186225.1	3998906	693979	cellular organisms;Bacteria;FCB group;Bacteroidetes/Chlorobi group;Bacteroidetes;Bacteroidia;Bacteroidales;Bacteroidaceae;Bacteroides;Bacteroides helcogenes;Bacteroides helcogenes P 36-108
	Representative	GCF_002998535.1_ASM299853v1_genomic.fna	GCF_002998535.1	3608975	28113	cellular organisms;Bacteria;FCB group;Bacteroidetes/Chlorobi group;Bacteroidetes;Bacteroidia;Bacteroidales;Bacteroidaceae;Bacteroides;Bacteroides heparinolyticus
	Representative	GCF_900104585.1_PRJEB16348_genomic.fna	GCF_900104585.1	4064156	1852362	cellular organisms;Bacteria;FCB group;Bacteroidetes/Chlorobi group;Bacteroidetes;Bacteroidia;Bacteroidales;Bacteroidaceae;Bacteroides;Bacteroides ihuae
	Representative	GCF_900128495.1_PRJEB18049_genomic.fna	GCF_900128495.1	3975728	1907658	cellular organisms;Bacteria;FCB group;Bacteroidetes/Chlorobi group;Bacteroidetes;Bacteroidia;Bacteroidales;Bacteroidaceae;Bacteroides;Bacteroides ilei
	No	GCF_003363675.2_ASM336367v2_genomic.fna	GCF_003363675.2	5785761	329854	cellular organisms;Bacteria;FCB group;Bacteroidetes/Chlorobi group;Bacteroidetes;Bacteroidia;Bacteroidales;Bacteroidaceae;Bacteroides;Bacteroides intestinalis
	Representative	GCF_020341675.1_ASM2034167v1_genomic.fna	GCF_020341675.1	5785766	329854	cellular organisms;Bacteria;FCB group;Bacteroidetes/Chlorobi group;Bacteroidetes;Bacteroidia;Bacteroidales;Bacteroidaceae;Bacteroides;Bacteroides intestinalis
	Representative	GCF_007341375.1_ASM734137v1_genomic.fna	GCF_007341375.1	7191157	1912896	cellular organisms;Bacteria;FCB group;Bacteroidetes/Chlorobi group;Bacteroidetes;Bacteroidia;Bacteroidales;Bacteroidaceae;Bacteroides;Bacteroides koreensis
	Representative	GCF_007341395.1_ASM734139v1_genomic.fna	GCF_007341395.1	7186589	1912894	cellular organisms;Bacteria;FCB group;Bacteroidetes/Chlorobi group;Bacteroidetes;Bacteroidia;Bacteroidales;Bacteroidaceae;Bacteroides;Bacteroides kribbi
	Representative	GCF_009193295.2_ASM919329v2_genomic.fna	GCF_009193295.2	5760088	2650158	cellular organisms;Bacteria;FCB group;Bacteroidetes/Chlorobi group;Bacteroidetes;Bacteroidia;Bacteroidales;Bacteroidaceae;Bacteroides;Bacteroides luhongzhouii
	Representative	GCF_900128905.1_IMG-taxon_2695420932_annotated_assembly_genomic.fna	GCF_900128905.1	4121819	1297750	cellular organisms;Bacteria;FCB group;Bacteroidetes/Chlorobi group;Bacteroidetes;Bacteroidia;Bacteroidales;Bacteroidaceae;Bacteroides;Bacteroides luti
	Representative	GCF_900128455.1_PRJEB18046_genomic.fna	GCF_900128455.1	4077362	1841856	cellular organisms;Bacteria;FCB group;Bacteroidetes/Chlorobi group;Bacteroidetes;Bacteroidia;Bacteroidales;Bacteroidaceae;Bacteroides;Bacteroides mediterraneensis
	Representative	GCF_900108345.1_PRJEB16738_genomic.fna	GCF_900108345.1	4950518	1903262	cellular organisms;Bacteria;FCB group;Bacteroidetes/Chlorobi group;Bacteroidetes;Bacteroidia;Bacteroidales;Bacteroidaceae;Bacteroides;Bacteroides ndongoniae
	Representative	GCF_902375225.1_MGYG-HGUT-01461_genomic.fna	GCF_902375225.1	5026966	1347393	cellular organisms;Bacteria;FCB group;Bacteroidetes/Chlorobi group;Bacteroidetes;Bacteroidia;Bacteroidales;Bacteroidaceae;Bacteroides;Bacteroides neonati
	Representative	GCF_019930665.1_ASM1993066v1_genomic.fna	GCF_019930665.1	5678582	291645	cellular organisms;Bacteria;FCB group;Bacteroidetes/Chlorobi group;Bacteroidetes;Bacteroidia;Bacteroidales;Bacteroidaceae;Bacteroides;Bacteroides nordii
	Representative	GCF_902374815.1_MGYG-HGUT-01422_genomic.fna	GCF_902374815.1	7089148	626931	cellular organisms;Bacteria;FCB group;Bacteroidetes/Chlorobi group;Bacteroidetes;Bacteroidia;Bacteroidales;Bacteroidaceae;Bacteroides;Bacteroides oleiciplenus
	Representative	GCF_001314995.1_ASM131499v1_genomic.fna	GCF_001314995.1	6472489	28116	cellular organisms;Bacteria;FCB group;Bacteroidetes/Chlorobi group;Bacteroidetes;Bacteroidia;Bacteroidales;Bacteroidaceae;Bacteroides;Bacteroides ovatus
	No	GCF_007012325.1_ASM701232v1_genomic.fna	GCF_007012325.1	7239515	28116	cellular organisms;Bacteria;FCB group;Bacteroidetes/Chlorobi group;Bacteroidetes;Bacteroidia;Bacteroidales;Bacteroidaceae;Bacteroides;Bacteroides ovatus
	No	GCF_009734165.1_ASM973416v1_genomic.fna	GCF_009734165.1	6571392	28116	cellular organisms;Bacteria;FCB group;Bacteroidetes/Chlorobi group;Bacteroidetes;Bacteroidia;Bacteroidales;Bacteroidaceae;Bacteroides;Bacteroides ovatus
	No	GCF_018292045.1_ASM1829204v1_genomic.fna	GCF_018292045.1	6753717	28116	cellular organisms;Bacteria;FCB group;Bacteroidetes/Chlorobi group;Bacteroidetes;Bacteroidia;Bacteroidales;Bacteroidaceae;Bacteroides;Bacteroides ovatus
	No	GCF_020091525.1_ASM2009152v1_genomic.fna	GCF_020091525.1	7043941	28116	cellular organisms;Bacteria;FCB group;Bacteroidetes/Chlorobi group;Bacteroidetes;Bacteroidia;Bacteroidales;Bacteroidaceae;Bacteroides;Bacteroides ovatus
	No	GCF_900095495.1_B_ovatus_V975_genomic.fna	GCF_900095495.1	6475296	1379690	cellular organisms;Bacteria;FCB group;Bacteroidetes/Chlorobi group;Bacteroidetes;Bacteroidia;Bacteroidales;Bacteroidaceae;Bacteroides;Bacteroides ovatus;Bacteroides ovatus V975
	Representative	GCF_000375405.1_ASM37540v1_genomic.fna	GCF_000375405.1	2644969	1121099	cellular organisms;Bacteria;FCB group;Bacteroidetes/Chlorobi group;Bacteroidetes;Bacteroidia;Bacteroidales;Bacteroidaceae;Bacteroides;Bacteroides propionicifaciens;Bacteroides propionicifaciens DSM 19291 = JCM 14649
	Representative	GCF_008121405.1_ASM812140v1_genomic.fna	GCF_008121405.1	3385312	310300	cellular organisms;Bacteria;FCB group;Bacteroidetes/Chlorobi group;Bacteroidetes;Bacteroidia;Bacteroidales;Bacteroidaceae;Bacteroides;Bacteroides pyogenes
	Representative	GCF_014196955.1_ASM1419695v1_genomic.fna	GCF_014196955.1	5388068	1133319	cellular organisms;Bacteria;FCB group;Bacteroidetes/Chlorobi group;Bacteroidetes;Bacteroidia;Bacteroidales;Bacteroidaceae;Bacteroides;Bacteroides reticulotermitis
	Representative	GCF_000614125.1_ASM61412v1_genomic.fna	GCF_000614125.1	4896399	1236512	cellular organisms;Bacteria;FCB group;Bacteroidetes/Chlorobi group;Bacteroidetes;Bacteroidia;Bacteroidales;Bacteroidaceae;Bacteroides;Bacteroides rodentium;Bacteroides rodentium JCM 16496
	Representative	GCF_001405695.1_13414_6_55_genomic.fna	GCF_001405695.1	5456961	291644	cellular organisms;Bacteria;FCB group;Bacteroidetes/Chlorobi group;Bacteroidetes;Bacteroidia;Bacteroidales;Bacteroidaceae;Bacteroides;Bacteroides salyersiae
	No	GCF_018291945.1_ASM1829194v1_genomic.fna	GCF_018291945.1	5546719	291644	cellular organisms;Bacteria;FCB group;Bacteroidetes/Chlorobi group;Bacteroidetes;Bacteroidia;Bacteroidales;Bacteroidaceae;Bacteroides;Bacteroides salyersiae
	No	GCF_020091345.1_ASM2009134v1_genomic.fna	GCF_020091345.1	5307135	291644	cellular organisms;Bacteria;FCB group;Bacteroidetes/Chlorobi group;Bacteroidetes;Bacteroidia;Bacteroidales;Bacteroidaceae;Bacteroides;Bacteroides salyersiae
	No	GCF_020091385.1_ASM2009138v1_genomic.fna	GCF_020091385.1	5374479	291644	cellular organisms;Bacteria;FCB group;Bacteroidetes/Chlorobi group;Bacteroidetes;Bacteroidia;Bacteroidales;Bacteroidaceae;Bacteroides;Bacteroides salyersiae
	Representative	GCF_900142015.1_IMG-taxon_2700988705_annotated_assembly_genomic.fna	GCF_900142015.1	6276641	871324	cellular organisms;Bacteria;FCB group;Bacteroidetes/Chlorobi group;Bacteroidetes;Bacteroidia;Bacteroidales;Bacteroidaceae;Bacteroides;Bacteroides stercorirosoris
	Representative	GCF_020091485.1_ASM2009148v1_genomic.fna	GCF_020091485.1	3883826	46506	cellular organisms;Bacteria;FCB group;Bacteroidetes/Chlorobi group;Bacteroidetes;Bacteroidia;Bacteroidales;Bacteroidaceae;Bacteroides;Bacteroides stercoris
	No	GCF_001314975.1_ASM131497v1_genomic.fna	GCF_001314975.1	6487685	818	cellular organisms;Bacteria;FCB group;Bacteroidetes/Chlorobi group;Bacteroidetes;Bacteroidia;Bacteroidales;Bacteroidaceae;Bacteroides;Bacteroides thetaiotaomicron
	Representative	GCF_014131755.1_ASM1413175v1_genomic.fna	GCF_014131755.1	6304284	818	cellular organisms;Bacteria;FCB group;Bacteroidetes/Chlorobi group;Bacteroidetes;Bacteroidia;Bacteroidales;Bacteroidaceae;Bacteroides;Bacteroides thetaiotaomicron
	No	GCF_018289275.1_ASM1828927v1_genomic.fna	GCF_018289275.1	6776223	818	cellular organisms;Bacteria;FCB group;Bacteroidetes/Chlorobi group;Bacteroidetes;Bacteroidia;Bacteroidales;Bacteroidaceae;Bacteroides;Bacteroides thetaiotaomicron
	No	GCF_018291825.1_ASM1829182v1_genomic.fna	GCF_018291825.1	5830764	818	cellular organisms;Bacteria;FCB group;Bacteroidetes/Chlorobi group;Bacteroidetes;Bacteroidia;Bacteroidales;Bacteroidaceae;Bacteroides;Bacteroides thetaiotaomicron
	No	GCF_019857385.1_ASM1985738v1_genomic.fna	GCF_019857385.1	6898887	818	cellular organisms;Bacteria;FCB group;Bacteroidetes/Chlorobi group;Bacteroidetes;Bacteroidia;Bacteroidales;Bacteroidaceae;Bacteroides;Bacteroides thetaiotaomicron
	No	GCF_019896115.1_ASM1989611v1_genomic.fna	GCF_019896115.1	6877214	818	cellular organisms;Bacteria;FCB group;Bacteroidetes/Chlorobi group;Bacteroidetes;Bacteroidia;Bacteroidales;Bacteroidaceae;Bacteroides;Bacteroides thetaiotaomicron
	No	GCF_020091305.1_ASM2009130v1_genomic.fna	GCF_020091305.1	6337561	818	cellular organisms;Bacteria;FCB group;Bacteroidetes/Chlorobi group;Bacteroidetes;Bacteroidia;Bacteroidales;Bacteroidaceae;Bacteroides;Bacteroides thetaiotaomicron
	No	GCF_000011065.1_ASM1106v1_genomic.fna	GCF_000011065.1	6293482	226186	cellular organisms;Bacteria;FCB group;Bacteroidetes/Chlorobi group;Bacteroidetes;Bacteroidia;Bacteroidales;Bacteroidaceae;Bacteroides;Bacteroides thetaiotaomicron;Bacteroides thetaiotaomicron VPI-5482
	Representative	GCF_000513195.1_AP1_genomic.fna	GCF_000513195.1	7035072	1470345	cellular organisms;Bacteria;FCB group;Bacteroidetes/Chlorobi group;Bacteroidetes;Bacteroidia;Bacteroidales;Bacteroidaceae;Bacteroides;Bacteroides timonensis
	Representative	GCF_900130135.1_PRJEB18269_genomic.fna	GCF_900130135.1	3979061	1917883	cellular organisms;Bacteria;FCB group;Bacteroidetes/Chlorobi group;Bacteroidetes;Bacteroidia;Bacteroidales;Bacteroidaceae;Bacteroides;Bacteroides togonis
	No	GCF_006742345.1_ASM674234v1_genomic.fna	GCF_006742345.1	4989884	820	cellular organisms;Bacteria;FCB group;Bacteroidetes/Chlorobi group;Bacteroidetes;Bacteroidia;Bacteroidales;Bacteroidaceae;Bacteroides;Bacteroides uniformis
	No	GCF_018289175.1_ASM1828917v1_genomic.fna	GCF_018289175.1	5339337	820	cellular organisms;Bacteria;FCB group;Bacteroidetes/Chlorobi group;Bacteroidetes;Bacteroidia;Bacteroidales;Bacteroidaceae;Bacteroides;Bacteroides uniformis
	No	GCF_018289375.1_ASM1828937v1_genomic.fna	GCF_018289375.1	5070168	820	cellular organisms;Bacteria;FCB group;Bacteroidetes/Chlorobi group;Bacteroidetes;Bacteroidia;Bacteroidales;Bacteroidaceae;Bacteroides;Bacteroides uniformis
	No	GCF_018291785.1_ASM1829178v1_genomic.fna	GCF_018291785.1	5471813	820	cellular organisms;Bacteria;FCB group;Bacteroidetes/Chlorobi group;Bacteroidetes;Bacteroidia;Bacteroidales;Bacteroidaceae;Bacteroides;Bacteroides uniformis
	Representative	GCF_018292165.1_ASM1829216v1_genomic.fna	GCF_018292165.1	4920250	997890	cellular organisms;Bacteria;FCB group;Bacteroidetes/Chlorobi group;Bacteroidetes;Bacteroidia;Bacteroidales;Bacteroidaceae;Bacteroides;Bacteroides uniformis;Bacteroides uniformis CL03T12C37
	No	GCF_006546965.1_ASM654696v1_genomic.fna	GCF_006546965.1	6547461	371601	cellular organisms;Bacteria;FCB group;Bacteroidetes/Chlorobi group;Bacteroidetes;Bacteroidia;Bacteroidales;Bacteroidaceae;Bacteroides;Bacteroides xylanisolvens
	No	GCF_016864215.1_ASM1686421v1_genomic.fna	GCF_016864215.1	6645284	371601	cellular organisms;Bacteria;FCB group;Bacteroidetes/Chlorobi group;Bacteroidetes;Bacteroidia;Bacteroidales;Bacteroidaceae;Bacteroides;Bacteroides xylanisolvens
	No	GCF_018279805.1_ASM1827980v1_genomic.fna	GCF_018279805.1	6470983	371601	cellular organisms;Bacteria;FCB group;Bacteroidetes/Chlorobi group;Bacteroidetes;Bacteroidia;Bacteroidales;Bacteroidaceae;Bacteroides;Bacteroides xylanisolvens
	No	GCF_018289035.1_ASM1828903v1_genomic.fna	GCF_018289035.1	6827343	371601	cellular organisms;Bacteria;FCB group;Bacteroidetes/Chlorobi group;Bacteroidetes;Bacteroidia;Bacteroidales;Bacteroidaceae;Bacteroides;Bacteroides xylanisolvens
	Representative	GCF_018289135.1_ASM1828913v1_genomic.fna	GCF_018289135.1	6558835	371601	cellular organisms;Bacteria;FCB group;Bacteroidetes/Chlorobi group;Bacteroidetes;Bacteroidia;Bacteroidales;Bacteroidaceae;Bacteroides;Bacteroides xylanisolvens
	Representative	GCF_007197895.2_ASM719789v2_genomic.fna	GCF_007197895.2	5189326	2650157	cellular organisms;Bacteria;FCB group;Bacteroidetes/Chlorobi group;Bacteroidetes;Bacteroidia;Bacteroidales;Bacteroidaceae;Bacteroides;Bacteroides zhangwenhongii
	No	GCF_009193325.2_ASM919332v2_genomic.fna	GCF_009193325.2	5320700	2650157	cellular organisms;Bacteria;FCB group;Bacteroidetes/Chlorobi group;Bacteroidetes;Bacteroidia;Bacteroidales;Bacteroidaceae;Bacteroides;Bacteroides zhangwenhongii
	Representative	GCF_002998435.1_ASM299843v1_genomic.fna	GCF_002998435.1	3361794	28119	cellular organisms;Bacteria;FCB group;Bacteroidetes/Chlorobi group;Bacteroidetes;Bacteroidia;Bacteroidales;Bacteroidaceae;Bacteroides;Bacteroides zoogleoformans
	No	GCF_004328515.1_ASM432851v1_genomic.fna	GCF_004328515.1	4502190	2528203	cellular organisms;Bacteria;FCB group;Bacteroidetes/Chlorobi group;Bacteroidetes;Bacteroidia;Bacteroidales;Bacteroidaceae;Bacteroides;unclassified Bacteroides;Bacteroides sp. A1C1
	No	GCF_013874375.1_ASM1387437v1_genomic.fna	GCF_013874375.1	4634898	2755405	cellular organisms;Bacteria;FCB group;Bacteroidetes/Chlorobi group;Bacteroidetes;Bacteroidia;Bacteroidales;Bacteroidaceae;Bacteroides;unclassified Bacteroides;Bacteroides sp. CACC 737
	No	GCF_015679285.1_ASM1567928v1_genomic.fna	GCF_015679285.1	4384378	2785531	cellular organisms;Bacteria;FCB group;Bacteroidetes/Chlorobi group;Bacteroidetes;Bacteroidia;Bacteroidales;Bacteroidaceae;Bacteroides;unclassified Bacteroides;Bacteroides sp. HF-162
	No	GCF_017309675.2_ASM1730967v2_genomic.fna	GCF_017309675.2	4240638	2792859	cellular organisms;Bacteria;FCB group;Bacteroidetes/Chlorobi group;Bacteroidetes;Bacteroidia;Bacteroidales;Bacteroidaceae;Bacteroides;unclassified Bacteroides;Bacteroides sp. KGMB07931
	No	GCF_020550085.1_ASM2055008v1_genomic.fna	GCF_020550085.1	4248411	2884447	cellular organisms;Bacteria;FCB group;Bacteroidetes/Chlorobi group;Bacteroidetes;Bacteroidia;Bacteroidales;Bacteroidaceae;Bacteroides;unclassified Bacteroides;Bacteroides sp. KGMB10229
	Representative	GCF_900128475.1_PRJEB18047_genomic.fna	GCF_900128475.1	3952118	1841865	cellular organisms;Bacteria;FCB group;Bacteroidetes/Chlorobi group;Bacteroidetes;Bacteroidia;Bacteroidales;Bacteroidaceae;Mediterranea;Mediterranea massiliensis
	Representative	GCF_000312445.1_ASM31244v1_genomic.fna	GCF_000312445.1	2537890	1204719	cellular organisms;Bacteria;FCB group;Bacteroidetes/Chlorobi group;Bacteroidetes;Bacteroidia;Bacteroidales;Bacteroidaceae;Phocaeicola;Phocaeicola abscessus;Phocaeicola abscessus CCUG 55929
	Representative	GCF_000374585.1_ASM37458v1_genomic.fna	GCF_000374585.1	3625351	1121094	cellular organisms;Bacteria;FCB group;Bacteroidetes/Chlorobi group;Bacteroidetes;Bacteroidia;Bacteroidales;Bacteroidaceae;Phocaeicola;Phocaeicola barnesiae;Phocaeicola barnesiae DSM 18169 = JCM 13652
	Representative	GCF_000154845.1_ASM15484v1_genomic.fna	GCF_000154845.1	4308028	470145	cellular organisms;Bacteria;FCB group;Bacteroidetes/Chlorobi group;Bacteroidetes;Bacteroidia;Bacteroidales;Bacteroidaceae;Phocaeicola;Phocaeicola coprocola;Phocaeicola coprocola DSM 17136
	Representative	GCF_016888945.1_ASM1688894v1_genomic.fna	GCF_016888945.1	4113613	387090	cellular organisms;Bacteria;FCB group;Bacteroidetes/Chlorobi group;Bacteroidetes;Bacteroidia;Bacteroidales;Bacteroidaceae;Phocaeicola;Phocaeicola coprophilus
	No	GCF_013009555.1_ASM1300955v1_genomic.fna	GCF_013009555.1	5625488	357276	cellular organisms;Bacteria;FCB group;Bacteroidetes/Chlorobi group;Bacteroidetes;Bacteroidia;Bacteroidales;Bacteroidaceae;Phocaeicola;Phocaeicola dorei
	No	GCF_013009675.1_ASM1300967v1_genomic.fna	GCF_013009675.1	5511747	357276	cellular organisms;Bacteria;FCB group;Bacteroidetes/Chlorobi group;Bacteroidetes;Bacteroidia;Bacteroidales;Bacteroidaceae;Phocaeicola;Phocaeicola dorei
	No	GCF_013009875.1_ASM1300987v1_genomic.fna	GCF_013009875.1	5515594	357276	cellular organisms;Bacteria;FCB group;Bacteroidetes/Chlorobi group;Bacteroidetes;Bacteroidia;Bacteroidales;Bacteroidaceae;Phocaeicola;Phocaeicola dorei
	No	GCF_013010095.1_ASM1301009v1_genomic.fna	GCF_013010095.1	5510617	357276	cellular organisms;Bacteria;FCB group;Bacteroidetes/Chlorobi group;Bacteroidetes;Bacteroidia;Bacteroidales;Bacteroidaceae;Phocaeicola;Phocaeicola dorei
	No	GCF_013010255.1_ASM1301025v1_genomic.fna	GCF_013010255.1	5575489	357276	cellular organisms;Bacteria;FCB group;Bacteroidetes/Chlorobi group;Bacteroidetes;Bacteroidia;Bacteroidales;Bacteroidaceae;Phocaeicola;Phocaeicola dorei
	No	GCF_013010365.1_ASM1301036v1_genomic.fna	GCF_013010365.1	5571237	357276	cellular organisms;Bacteria;FCB group;Bacteroidetes/Chlorobi group;Bacteroidetes;Bacteroidia;Bacteroidales;Bacteroidaceae;Phocaeicola;Phocaeicola dorei
	No	GCF_018292105.1_ASM1829210v1_genomic.fna	GCF_018292105.1	5809777	357276	cellular organisms;Bacteria;FCB group;Bacteroidetes/Chlorobi group;Bacteroidetes;Bacteroidia;Bacteroidales;Bacteroidaceae;Phocaeicola;Phocaeicola dorei
	Representative	GCF_902387545.1_UHGG_MGYG-HGUT-02478_genomic.fna	GCF_902387545.1	5444912	357276	cellular organisms;Bacteria;FCB group;Bacteroidetes/Chlorobi group;Bacteroidetes;Bacteroidia;Bacteroidales;Bacteroidaceae;Phocaeicola;Phocaeicola dorei
	No	GCF_001640865.1_ASM164086v1_genomic.fna	GCF_001640865.1	5310365	997877	cellular organisms;Bacteria;FCB group;Bacteroidetes/Chlorobi group;Bacteroidetes;Bacteroidia;Bacteroidales;Bacteroidaceae;Phocaeicola;Phocaeicola dorei;Phocaeicola dorei CL03T12C01
	Representative	GCF_015547255.1_ASM1554725v1_genomic.fna	GCF_015547255.1	4173525	204516	cellular organisms;Bacteria;FCB group;Bacteroidetes/Chlorobi group;Bacteroidetes;Bacteroidia;Bacteroidales;Bacteroidaceae;Phocaeicola;Phocaeicola massiliensis
	Representative	GCF_000613805.1_ASM61380v1_genomic.fna	GCF_000613805.1	3438444	1236498	cellular organisms;Bacteria;FCB group;Bacteroidetes/Chlorobi group;Bacteroidetes;Bacteroidia;Bacteroidales;Bacteroidaceae;Phocaeicola;Phocaeicola paurosaccharolyticus;Phocaeicola paurosaccharolyticus JCM 15092
	Representative	GCF_902374375.1_MGYG-HGUT-01364_genomic.fna	GCF_902374375.1	4423670	310297	cellular organisms;Bacteria;FCB group;Bacteroidetes/Chlorobi group;Bacteroidetes;Bacteroidia;Bacteroidales;Bacteroidaceae;Phocaeicola;Phocaeicola plebeius
	Representative	GCF_000190575.1_ASM19057v1_genomic.fna	GCF_000190575.1	4308912	667015	cellular organisms;Bacteria;FCB group;Bacteroidetes/Chlorobi group;Bacteroidetes;Bacteroidia;Bacteroidales;Bacteroidaceae;Phocaeicola;Phocaeicola salanitronis;Phocaeicola salanitronis DSM 18170
	Representative	GCF_013358205.1_ASM1335820v1_genomic.fna	GCF_013358205.1	5630832	671267	cellular organisms;Bacteria;FCB group;Bacteroidetes/Chlorobi group;Bacteroidetes;Bacteroidia;Bacteroidales;Bacteroidaceae;Phocaeicola;Phocaeicola sartorii
	No	GCF_008728395.1_ASM872839v1_genomic.fna	GCF_008728395.1	5010342	821	cellular organisms;Bacteria;FCB group;Bacteroidetes/Chlorobi group;Bacteroidetes;Bacteroidia;Bacteroidales;Bacteroidaceae;Phocaeicola;Phocaeicola vulgatus
	No	GCF_018289355.1_ASM1828935v1_genomic.fna	GCF_018289355.1	5306126	821	cellular organisms;Bacteria;FCB group;Bacteroidetes/Chlorobi group;Bacteroidetes;Bacteroidia;Bacteroidales;Bacteroidaceae;Phocaeicola;Phocaeicola vulgatus
	No	GCF_020091465.1_ASM2009146v1_genomic.fna	GCF_020091465.1	5293590	821	cellular organisms;Bacteria;FCB group;Bacteroidetes/Chlorobi group;Bacteroidetes;Bacteroidia;Bacteroidales;Bacteroidaceae;Phocaeicola;Phocaeicola vulgatus
	No	GCF_020885715.1_ASM2088571v1_genomic.fna	GCF_020885715.1	5083361	821	cellular organisms;Bacteria;FCB group;Bacteroidetes/Chlorobi group;Bacteroidetes;Bacteroidia;Bacteroidales;Bacteroidaceae;Phocaeicola;Phocaeicola vulgatus
	No	GCF_020885775.1_ASM2088577v1_genomic.fna	GCF_020885775.1	5006014	821	cellular organisms;Bacteria;FCB group;Bacteroidetes/Chlorobi group;Bacteroidetes;Bacteroidia;Bacteroidales;Bacteroidaceae;Phocaeicola;Phocaeicola vulgatus
	Representative	GCF_020885855.1_ASM2088585v1_genomic.fna	GCF_020885855.1	4977884	821	cellular organisms;Bacteria;FCB group;Bacteroidetes/Chlorobi group;Bacteroidetes;Bacteroidia;Bacteroidales;Bacteroidaceae;Phocaeicola;Phocaeicola vulgatus
	No	GCF_000012825.1_ASM1282v1_genomic.fna	GCF_000012825.1	5163189	435590	cellular organisms;Bacteria;FCB group;Bacteroidetes/Chlorobi group;Bacteroidetes;Bacteroidia;Bacteroidales;Bacteroidaceae;Phocaeicola;Phocaeicola vulgatus;Phocaeicola vulgatus ATCC 8482
	Representative	GCF_001431085.1_ASM143108v1_genomic.fna	GCF_001431085.1	1231078	467085	cellular organisms;Bacteria;FCB group;Bacteroidetes/Chlorobi group;Bacteroidetes;Bacteroidia;Bacteroidales;Bacteroidales incertae sedis;Candidatus Symbiothrix;Candidatus Symbiothrix dinenymphae
	Representative	GCF_003096835.1_ASM309683v1_genomic.fna	GCF_003096835.1	2090543	1537566	cellular organisms;Bacteria;FCB group;Bacteroidetes/Chlorobi group;Bacteroidetes;Bacteroidia;Bacteroidales;Balneicellaceae;Balneicella;Balneicella halophila
	Representative	GCF_000296465.1_Barn_inte_YIT_11860_V1_genomic.fna	GCF_000296465.1	3444294	742726	cellular organisms;Bacteria;FCB group;Bacteroidetes/Chlorobi group;Bacteroidetes;Bacteroidia;Bacteroidales;Barnesiellaceae;Barnesiella;Barnesiella intestinihominis;Barnesiella intestinihominis YIT 11860
	Representative	GCF_000512915.1_ASM51291v1_genomic.fna	GCF_000512915.1	3076856	880074	cellular organisms;Bacteria;FCB group;Bacteroidetes/Chlorobi group;Bacteroidetes;Bacteroidia;Bacteroidales;Barnesiellaceae;Barnesiella;Barnesiella viscericola;Barnesiella viscericola DSM 18177
	Representative	GCF_003634345.1_ASM363434v1_genomic.fna	GCF_003634345.1	3413476	1349822	cellular organisms;Bacteria;FCB group;Bacteroidetes/Chlorobi group;Bacteroidetes;Bacteroidia;Bacteroidales;Barnesiellaceae;Coprobacter;Coprobacter fastidiosus;Coprobacter fastidiosus NSB1
	Representative	GCF_015097275.1_ASM1509727v1_genomic.fna	GCF_015097275.1	4171466	2751153	cellular organisms;Bacteria;FCB group;Bacteroidetes/Chlorobi group;Bacteroidetes;Bacteroidia;Bacteroidales;Barnesiellaceae;Coprobacter;Coprobacter secundus;Coprobacter secundus subsp. similis
	Representative	GCF_003201355.1_ASM320135v1_genomic.fna	GCF_003201355.1	5128551	1605892	cellular organisms;Bacteria;FCB group;Bacteroidetes/Chlorobi group;Bacteroidetes;Bacteroidia;Bacteroidales;Dysgonomonadaceae;Dysgonomonas;Dysgonomonas alginatilytica
	Representative	GCF_004405045.1_ASM440504v1_genomic.fna	GCF_004405045.1	4704753	45254	cellular organisms;Bacteria;FCB group;Bacteroidetes/Chlorobi group;Bacteroidetes;Bacteroidia;Bacteroidales;Dysgonomonadaceae;Dysgonomonas;Dysgonomonas capnocytophagoides
	Representative	GCF_000213555.1_Dysg_gade_ATCC_V1_genomic.fna	GCF_000213555.1	5178263	742766	cellular organisms;Bacteria;FCB group;Bacteroidetes/Chlorobi group;Bacteroidetes;Bacteroidia;Bacteroidales;Dysgonomonadaceae;Dysgonomonas;Dysgonomonas gadei;Dysgonomonas gadei ATCC BAA-286
	Representative	GCF_014196915.1_ASM1419691v1_genomic.fna	GCF_014196915.1	5039976	637886	cellular organisms;Bacteria;FCB group;Bacteroidetes/Chlorobi group;Bacteroidetes;Bacteroidia;Bacteroidales;Dysgonomonadaceae;Dysgonomonas;Dysgonomonas hofstadii
	Representative	GCF_900128985.1_IMG-taxon_2695420931_annotated_assembly_genomic.fna	GCF_900128985.1	4666200	1346286	cellular organisms;Bacteria;FCB group;Bacteroidetes/Chlorobi group;Bacteroidetes;Bacteroidia;Bacteroidales;Dysgonomonadaceae;Dysgonomonas;Dysgonomonas macrotermitis
	Representative	GCF_900240225.1_PRJEB22821_genomic.fna	GCF_900240225.1	3474461	2040292	cellular organisms;Bacteria;FCB group;Bacteroidetes/Chlorobi group;Bacteroidetes;Bacteroidia;Bacteroidales;Dysgonomonadaceae;Dysgonomonas;Dysgonomonas massiliensis
	Representative	GCF_000213575.1_Dysg_moss_DSM_V1_genomic.fna	GCF_000213575.1	3956760	742767	cellular organisms;Bacteria;FCB group;Bacteroidetes/Chlorobi group;Bacteroidetes;Bacteroidia;Bacteroidales;Dysgonomonadaceae;Dysgonomonas;Dysgonomonas mossii;Dysgonomonas mossii DSM 22836
	Representative	GCF_900095795.1_E5A_genomic.fna	GCF_900095795.1	3717632	1642646	cellular organisms;Bacteria;FCB group;Bacteroidetes/Chlorobi group;Bacteroidetes;Bacteroidia;Bacteroidales;Dysgonomonadaceae;Petrimonas;Petrimonas mucosa
	Representative	GCF_000380985.1_ASM38098v1_genomic.fna	GCF_000380985.1	4780645	1123008	cellular organisms;Bacteria;FCB group;Bacteroidetes/Chlorobi group;Bacteroidetes;Bacteroidia;Bacteroidales;Dysgonomonadaceae;Proteiniphilum;Proteiniphilum acetatigenes;Proteiniphilum acetatigenes DSM 18083
	Representative	GCF_900095135.1_M36_genomic.fna	GCF_900095135.1	4414963	1642647	cellular organisms;Bacteria;FCB group;Bacteroidetes/Chlorobi group;Bacteroidetes;Bacteroidia;Bacteroidales;Dysgonomonadaceae;Proteiniphilum;Proteiniphilum saccharofermentans
	Representative	GCF_001192835.1_ASM119283v1_genomic.fna	GCF_001192835.1	4514494	1678841	cellular organisms;Bacteria;FCB group;Bacteroidetes/Chlorobi group;Bacteroidetes;Bacteroidia;Bacteroidales;Lentimicrobiaceae;Lentimicrobium;Lentimicrobium saccharophilum
	Representative	GCF_004803915.1_ASM480391v1_genomic.fna	GCF_004803915.1	3691419	2518971	cellular organisms;Bacteria;FCB group;Bacteroidetes/Chlorobi group;Bacteroidetes;Bacteroidia;Bacteroidales;Muribaculaceae;Duncaniella;Duncaniella dubosii
	Representative	GCF_004766125.1_ASM476612v1_genomic.fna	GCF_004766125.1	3552326	2530391	cellular organisms;Bacteria;FCB group;Bacteroidetes/Chlorobi group;Bacteroidetes;Bacteroidia;Bacteroidales;Muribaculaceae;Duncaniella;Duncaniella freteri
	Representative	GCF_003024805.1_ASM302480v1_genomic.fna	GCF_003024805.1	3275971	2094150	cellular organisms;Bacteria;FCB group;Bacteroidetes/Chlorobi group;Bacteroidetes;Bacteroidia;Bacteroidales;Muribaculaceae;Duncaniella;Duncaniella muris
	No	GCF_005304985.1_ASM530498v1_genomic.fna	GCF_005304985.1	3384950	2576606	cellular organisms;Bacteria;FCB group;Bacteroidetes/Chlorobi group;Bacteroidetes;Bacteroidia;Bacteroidales;Muribaculaceae;Duncaniella;unclassified Duncaniella;Duncaniella sp. B8
	Representative	GCF_008728965.1_ASM872896v1_genomic.fna	GCF_008728965.1	3063226	2601703	cellular organisms;Bacteria;FCB group;Bacteroidetes/Chlorobi group;Bacteroidetes;Bacteroidia;Bacteroidales;Muribaculaceae;Heminiphilus;Heminiphilus faecis
	Representative	GCF_004803695.1_ASM480369v1_genomic.fna	GCF_004803695.1	3430623	2530390	cellular organisms;Bacteria;FCB group;Bacteroidetes/Chlorobi group;Bacteroidetes;Bacteroidia;Bacteroidales;Muribaculaceae;Muribaculum;Muribaculum gordoncarteri
	Representative	GCF_001688845.2_ASM168884v2_genomic.fna	GCF_001688845.2	3306457	1796646	cellular organisms;Bacteria;FCB group;Bacteroidetes/Chlorobi group;Bacteroidetes;Bacteroidia;Bacteroidales;Muribaculaceae;Muribaculum;Muribaculum intestinale
	Representative	GCF_003024815.1_ASM302481v1_genomic.fna	GCF_003024815.1	2939035	2094151	cellular organisms;Bacteria;FCB group;Bacteroidetes/Chlorobi group;Bacteroidetes;Bacteroidia;Bacteroidales;Muribaculaceae;Paramuribaculum;Paramuribaculum intestinale
	Representative	GCF_009676955.1_ASM967695v1_genomic.fna	GCF_009676955.1	3340670	2606626	cellular organisms;Bacteria;FCB group;Bacteroidetes/Chlorobi group;Bacteroidetes;Bacteroidia;Bacteroidales;Muribaculaceae;Sodaliphilus;Sodaliphilus pleomorphus
	Representative	GCF_003991565.1_ASM399156v1_genomic.fna	GCF_003991565.1	4976506	2093856	cellular organisms;Bacteria;FCB group;Bacteroidetes/Chlorobi group;Bacteroidetes;Bacteroidia;Bacteroidales;Odoribacteraceae;Butyricimonas;Butyricimonas faecalis
	Representative	GCF_014196975.1_ASM1419697v1_genomic.fna	GCF_014196975.1	4796785	1472416	cellular organisms;Bacteria;FCB group;Bacteroidetes/Chlorobi group;Bacteroidetes;Bacteroidia;Bacteroidales;Odoribacteraceae;Butyricimonas;Butyricimonas faecihominis
	Representative	GCF_014647355.1_ASM1464735v1_genomic.fna	GCF_014647355.1	5541198	1472417	cellular organisms;Bacteria;FCB group;Bacteroidetes/Chlorobi group;Bacteroidetes;Bacteroidia;Bacteroidales;Odoribacteraceae;Butyricimonas;Butyricimonas paravirosa
	Representative	GCF_000379665.1_ASM37966v1_genomic.fna	GCF_000379665.1	4772426	1121129	cellular organisms;Bacteria;FCB group;Bacteroidetes/Chlorobi group;Bacteroidetes;Bacteroidia;Bacteroidales;Odoribacteraceae;Butyricimonas;Butyricimonas synergistica;Butyricimonas synergistica DSM 23225
	Representative	GCF_016889065.1_ASM1688906v1_genomic.fna	GCF_016889065.1	4813143	544645	cellular organisms;Bacteria;FCB group;Bacteroidetes/Chlorobi group;Bacteroidetes;Bacteroidia;Bacteroidales;Odoribacteraceae;Butyricimonas;Butyricimonas virosa
	Representative	GCF_900091655.1_PRJEB14541_genomic.fna	GCF_900091655.1	4411531	1841857	cellular organisms;Bacteria;FCB group;Bacteroidetes/Chlorobi group;Bacteroidetes;Bacteroidia;Bacteroidales;Odoribacteraceae;Culturomica;Culturomica massiliensis
	Representative	GCF_000243215.1_Odor_lane_YIT_12061_V1_genomic.fna	GCF_000243215.1	3773707	742817	cellular organisms;Bacteria;FCB group;Bacteroidetes/Chlorobi group;Bacteroidetes;Bacteroidia;Bacteroidales;Odoribacteraceae;Odoribacter;Odoribacter laneus;Odoribacter laneus YIT 12061
	No	GCF_900187175.1_51342_A02_genomic.fna	GCF_900187175.1	4392177	28118	cellular organisms;Bacteria;FCB group;Bacteroidetes/Chlorobi group;Bacteroidetes;Bacteroidia;Bacteroidales;Odoribacteraceae;Odoribacter;Odoribacter splanchnicus
	No	GCF_000190535.1_ASM19053v1_genomic.fna	GCF_000190535.1	4392288	709991	cellular organisms;Bacteria;FCB group;Bacteroidetes/Chlorobi group;Bacteroidetes;Bacteroidia;Bacteroidales;Odoribacteraceae;Odoribacter;Odoribacter splanchnicus;Odoribacter splanchnicus DSM 20712
	Representative	GCF_020736405.1_ASM2073640v1_genomic.fna	GCF_020736405.1	4393364	709991	cellular organisms;Bacteria;FCB group;Bacteroidetes/Chlorobi group;Bacteroidetes;Bacteroidia;Bacteroidales;Odoribacteraceae;Odoribacter;Odoribacter splanchnicus;Odoribacter splanchnicus DSM 20712
	Representative	GCF_001618385.1_ASM161838v1_genomic.fna	GCF_001618385.1	3665142	681398	cellular organisms;Bacteria;FCB group;Bacteroidetes/Chlorobi group;Bacteroidetes;Bacteroidia;Bacteroidales;Paludibacteraceae;Paludibacter;Paludibacter jiangxiensis
	Representative	GCF_000183135.1_ASM18313v1_genomic.fna	GCF_000183135.1	3685504	694427	cellular organisms;Bacteria;FCB group;Bacteroidetes/Chlorobi group;Bacteroidetes;Bacteroidia;Bacteroidales;Paludibacteraceae;Paludibacter;Paludibacter propionicigenes;Paludibacter propionicigenes WB4
	Representative	GCF_001282625.1_Lascolabacillus_massiliensis_genomic.fna	GCF_001282625.1	2824806	1627894	cellular organisms;Bacteria;FCB group;Bacteroidetes/Chlorobi group;Bacteroidetes;Bacteroidia;Bacteroidales;Porphyromonadaceae;Lascolabacillus;Lascolabacillus massiliensis
	Representative	GCF_013409575.1_ASM1340957v1_genomic.fna	GCF_013409575.1	3936993	879969	cellular organisms;Bacteria;FCB group;Bacteroidetes/Chlorobi group;Bacteroidetes;Bacteroidia;Bacteroidales;Porphyromonadaceae;Macellibacteroides;Macellibacteroides fermentans
	Representative	GCF_900178525.1_PRJEB20505_genomic.fna	GCF_900178525.1	3711024	1673718	cellular organisms;Bacteria;FCB group;Bacteroidetes/Chlorobi group;Bacteroidetes;Bacteroidia;Bacteroidales;Porphyromonadaceae;Massilibacteroides;Massilibacteroides vaginae
	Representative	GCF_014192515.1_ASM1419251v1_genomic.fna	GCF_014192515.1	3561019	1350067	cellular organisms;Bacteria;FCB group;Bacteroidetes/Chlorobi group;Bacteroidetes;Bacteroidia;Bacteroidales;Porphyromonadaceae;Microbacter;Microbacter margulisiae
	Representative	GCF_000212375.1_ASM21237v1_genomic.fna	GCF_000212375.1	2186370	879243	cellular organisms;Bacteria;FCB group;Bacteroidetes/Chlorobi group;Bacteroidetes;Bacteroidia;Bacteroidales;Porphyromonadaceae;Porphyromonas;Porphyromonas asaccharolytica;Porphyromonas asaccharolytica DSM 20707
	Representative	GCF_000375645.1_ASM37564v1_genomic.fna	GCF_000375645.1	2035087	1122971	cellular organisms;Bacteria;FCB group;Bacteroidetes/Chlorobi group;Bacteroidetes;Bacteroidia;Bacteroidales;Porphyromonadaceae;Porphyromonas;Porphyromonas bennonis;Porphyromonas bennonis DSM 23058 = JCM 16335
	Representative	GCF_900638305.1_57043_C01_genomic.fna	GCF_900638305.1	2404857	36874	cellular organisms;Bacteria;FCB group;Bacteroidetes/Chlorobi group;Bacteroidetes;Bacteroidia;Bacteroidales;Porphyromonadaceae;Porphyromonas;Porphyromonas cangingivalis
	Representative	GCF_000765975.1_ASM76597v1_genomic.fna	GCF_000765975.1	2310726	36875	cellular organisms;Bacteria;FCB group;Bacteroidetes/Chlorobi group;Bacteroidetes;Bacteroidia;Bacteroidales;Porphyromonadaceae;Porphyromonas;Porphyromonas canoris
	Representative	GCF_000318215.2_ASM31821v2_genomic.fna	GCF_000318215.2	2102883	1127696	cellular organisms;Bacteria;FCB group;Bacteroidetes/Chlorobi group;Bacteroidetes;Bacteroidia;Bacteroidales;Porphyromonadaceae;Porphyromonas;Porphyromonas catoniae;Porphyromonas catoniae F0037
	Representative	GCF_900167105.1_IMG-taxon_2582581320_annotated_assembly_genomic.fna	GCF_900167105.1	2037058	29524	cellular organisms;Bacteria;FCB group;Bacteroidetes/Chlorobi group;Bacteroidetes;Bacteroidia;Bacteroidales;Porphyromonadaceae;Porphyromonas;Porphyromonas circumdentaria
	Representative	GCF_900476255.1_53750_A02_genomic.fna	GCF_900476255.1	2133352	393921	cellular organisms;Bacteria;FCB group;Bacteroidetes/Chlorobi group;Bacteroidetes;Bacteroidia;Bacteroidales;Porphyromonadaceae;Porphyromonas;Porphyromonas crevioricanis
	No	GCF_020097375.1_ASM2009737v1_genomic.fna	GCF_020097375.1	2102930	28124	cellular organisms;Bacteria;FCB group;Bacteroidetes/Chlorobi group;Bacteroidetes;Bacteroidia;Bacteroidales;Porphyromonadaceae;Porphyromonas;Porphyromonas endodontalis
	Representative	GCF_900454815.1_52278_C01_genomic.fna	GCF_900454815.1	2111832	28124	cellular organisms;Bacteria;FCB group;Bacteroidetes/Chlorobi group;Bacteroidetes;Bacteroidia;Bacteroidales;Porphyromonadaceae;Porphyromonas;Porphyromonas endodontalis
	No	GCF_001263815.1_ASM126381v1_genomic.fna	GCF_001263815.1	2367029	837	cellular organisms;Bacteria;FCB group;Bacteroidetes/Chlorobi group;Bacteroidetes;Bacteroidia;Bacteroidales;Porphyromonadaceae;Porphyromonas;Porphyromonas gingivalis
	No	GCF_002753935.1_ASM275393v1_genomic.fna	GCF_002753935.1	2359159	837	cellular organisms;Bacteria;FCB group;Bacteroidetes/Chlorobi group;Bacteroidetes;Bacteroidia;Bacteroidales;Porphyromonadaceae;Porphyromonas;Porphyromonas gingivalis
	No	GCF_002753955.1_ASM275395v1_genomic.fna	GCF_002753955.1	2469365	837	cellular organisms;Bacteria;FCB group;Bacteroidetes/Chlorobi group;Bacteroidetes;Bacteroidia;Bacteroidales;Porphyromonadaceae;Porphyromonas;Porphyromonas gingivalis
	No	GCF_002753975.1_ASM275397v1_genomic.fna	GCF_002753975.1	2478317	837	cellular organisms;Bacteria;FCB group;Bacteroidetes/Chlorobi group;Bacteroidetes;Bacteroidia;Bacteroidales;Porphyromonadaceae;Porphyromonas;Porphyromonas gingivalis
	No	GCF_002754015.1_ASM275401v1_genomic.fna	GCF_002754015.1	2374087	837	cellular organisms;Bacteria;FCB group;Bacteroidetes/Chlorobi group;Bacteroidetes;Bacteroidia;Bacteroidales;Porphyromonadaceae;Porphyromonas;Porphyromonas gingivalis
	No	GCF_002754035.1_ASM275403v1_genomic.fna	GCF_002754035.1	2353912	837	cellular organisms;Bacteria;FCB group;Bacteroidetes/Chlorobi group;Bacteroidetes;Bacteroidia;Bacteroidales;Porphyromonadaceae;Porphyromonas;Porphyromonas gingivalis
	No	GCF_002754055.1_ASM275405v1_genomic.fna	GCF_002754055.1	2463791	837	cellular organisms;Bacteria;FCB group;Bacteroidetes/Chlorobi group;Bacteroidetes;Bacteroidia;Bacteroidales;Porphyromonadaceae;Porphyromonas;Porphyromonas gingivalis
	No	GCF_002754075.1_ASM275407v1_genomic.fna	GCF_002754075.1	2482917	837	cellular organisms;Bacteria;FCB group;Bacteroidetes/Chlorobi group;Bacteroidetes;Bacteroidia;Bacteroidales;Porphyromonadaceae;Porphyromonas;Porphyromonas gingivalis
	No	GCF_002754095.1_ASM275409v1_genomic.fna	GCF_002754095.1	2353520	837	cellular organisms;Bacteria;FCB group;Bacteroidetes/Chlorobi group;Bacteroidetes;Bacteroidia;Bacteroidales;Porphyromonadaceae;Porphyromonas;Porphyromonas gingivalis
	No	GCF_002754115.1_ASM275411v1_genomic.fna	GCF_002754115.1	2476166	837	cellular organisms;Bacteria;FCB group;Bacteroidetes/Chlorobi group;Bacteroidetes;Bacteroidia;Bacteroidales;Porphyromonadaceae;Porphyromonas;Porphyromonas gingivalis
	No	GCF_002754135.1_ASM275413v1_genomic.fna	GCF_002754135.1	2410673	837	cellular organisms;Bacteria;FCB group;Bacteroidetes/Chlorobi group;Bacteroidetes;Bacteroidia;Bacteroidales;Porphyromonadaceae;Porphyromonas;Porphyromonas gingivalis
	No	GCF_002754155.1_ASM275415v1_genomic.fna	GCF_002754155.1	2254720	837	cellular organisms;Bacteria;FCB group;Bacteroidetes/Chlorobi group;Bacteroidetes;Bacteroidia;Bacteroidales;Porphyromonadaceae;Porphyromonas;Porphyromonas gingivalis
	No	GCF_002892555.1_ASM289255v1_genomic.fna	GCF_002892555.1	2334880	837	cellular organisms;Bacteria;FCB group;Bacteroidetes/Chlorobi group;Bacteroidetes;Bacteroidia;Bacteroidales;Porphyromonadaceae;Porphyromonas;Porphyromonas gingivalis
	No	GCF_002892595.1_ASM289259v1_genomic.fna	GCF_002892595.1	2343999	837	cellular organisms;Bacteria;FCB group;Bacteroidetes/Chlorobi group;Bacteroidetes;Bacteroidia;Bacteroidales;Porphyromonadaceae;Porphyromonas;Porphyromonas gingivalis
	No	GCF_018141745.1_ASM1814174v1_genomic.fna	GCF_018141745.1	2411481	837	cellular organisms;Bacteria;FCB group;Bacteroidetes/Chlorobi group;Bacteroidetes;Bacteroidia;Bacteroidales;Porphyromonadaceae;Porphyromonas;Porphyromonas gingivalis
	No	GCF_018141765.1_ASM1814176v1_genomic.fna	GCF_018141765.1	2411440	837	cellular organisms;Bacteria;FCB group;Bacteroidetes/Chlorobi group;Bacteroidetes;Bacteroidia;Bacteroidales;Porphyromonadaceae;Porphyromonas;Porphyromonas gingivalis
	No	GCF_018141805.1_ASM1814180v1_genomic.fna	GCF_018141805.1	2375739	837	cellular organisms;Bacteria;FCB group;Bacteroidetes/Chlorobi group;Bacteroidetes;Bacteroidia;Bacteroidales;Porphyromonadaceae;Porphyromonas;Porphyromonas gingivalis
	No	GCF_001314265.1_ASM131426v1_genomic.fna	GCF_001314265.1	2378872	1403335	cellular organisms;Bacteria;FCB group;Bacteroidetes/Chlorobi group;Bacteroidetes;Bacteroidia;Bacteroidales;Porphyromonadaceae;Porphyromonas;Porphyromonas gingivalis;Porphyromonas gingivalis 381
	No	GCF_001444325.1_ASM144432v1_genomic.fna	GCF_001444325.1	2249024	1403338	cellular organisms;Bacteria;FCB group;Bacteroidetes/Chlorobi group;Bacteroidetes;Bacteroidia;Bacteroidales;Porphyromonadaceae;Porphyromonas;Porphyromonas gingivalis;Porphyromonas gingivalis A7A1-28
	No	GCF_001274615.1_ASM127461v1_genomic.fna	GCF_001274615.1	2372492	1403336	cellular organisms;Bacteria;FCB group;Bacteroidetes/Chlorobi group;Bacteroidetes;Bacteroidia;Bacteroidales;Porphyromonadaceae;Porphyromonas;Porphyromonas gingivalis;Porphyromonas gingivalis AJW4
	Representative	GCF_000010505.1_ASM1050v1_genomic.fna	GCF_000010505.1	2354886	431947	cellular organisms;Bacteria;FCB group;Bacteroidetes/Chlorobi group;Bacteroidetes;Bacteroidia;Bacteroidales;Porphyromonadaceae;Porphyromonas;Porphyromonas gingivalis;Porphyromonas gingivalis ATCC 33277
	No	GCF_002892575.1_ASM289257v1_genomic.fna	GCF_002892575.1	2379874	431947	cellular organisms;Bacteria;FCB group;Bacteroidetes/Chlorobi group;Bacteroidetes;Bacteroidia;Bacteroidales;Porphyromonadaceae;Porphyromonas;Porphyromonas gingivalis;Porphyromonas gingivalis ATCC 33277
	No	GCF_000270225.1_ASM27022v1_genomic.fna	GCF_000270225.1	2339898	1030843	cellular organisms;Bacteria;FCB group;Bacteroidetes/Chlorobi group;Bacteroidetes;Bacteroidia;Bacteroidales;Porphyromonadaceae;Porphyromonas;Porphyromonas gingivalis;Porphyromonas gingivalis TDC60
	No	GCF_000007585.1_ASM758v1_genomic.fna	GCF_000007585.1	2343476	242619	cellular organisms;Bacteria;FCB group;Bacteroidetes/Chlorobi group;Bacteroidetes;Bacteroidia;Bacteroidales;Porphyromonadaceae;Porphyromonas;Porphyromonas gingivalis;Porphyromonas gingivalis W83
	Representative	GCF_000769135.1_ASM76913v1_genomic.fna	GCF_000769135.1	1985416	266762	cellular organisms;Bacteria;FCB group;Bacteroidetes/Chlorobi group;Bacteroidetes;Bacteroidia;Bacteroidales;Porphyromonadaceae;Porphyromonas;Porphyromonas gingivicanis
	Representative	GCF_000765945.1_ASM76594v1_genomic.fna	GCF_000765945.1	2391585	111105	cellular organisms;Bacteria;FCB group;Bacteroidetes/Chlorobi group;Bacteroidetes;Bacteroidia;Bacteroidales;Porphyromonadaceae;Porphyromonas;Porphyromonas gulae
	Representative	GCF_018206105.1_ASM1820610v1_genomic.fna	GCF_018206105.1	2272358	28114	cellular organisms;Bacteria;FCB group;Bacteroidetes/Chlorobi group;Bacteroidetes;Bacteroidia;Bacteroidales;Porphyromonadaceae;Porphyromonas;Porphyromonas levii
	Representative	GCF_003096695.1_ASM309669v1_genomic.fna	GCF_003096695.1	2279167	1884669	cellular organisms;Bacteria;FCB group;Bacteroidetes/Chlorobi group;Bacteroidetes;Bacteroidia;Bacteroidales;Porphyromonadaceae;Porphyromonas;Porphyromonas loveana
	Representative	GCF_000379945.1_ASM37994v1_genomic.fna	GCF_000379945.1	2218439	1122974	cellular organisms;Bacteria;FCB group;Bacteroidetes/Chlorobi group;Bacteroidetes;Bacteroidia;Bacteroidales;Porphyromonadaceae;Porphyromonas;Porphyromonas macacae;Porphyromonas macacae DSM 20710 = JCM 13914
	Representative	GCF_014647755.1_ASM1464775v1_genomic.fna	GCF_014647755.1	2167579	1583331	cellular organisms;Bacteria;FCB group;Bacteroidetes/Chlorobi group;Bacteroidetes;Bacteroidia;Bacteroidales;Porphyromonadaceae;Porphyromonas;Porphyromonas pasteri
	Representative	GCF_000372405.1_ASM37240v1_genomic.fna	GCF_000372405.1	2366813	1122975	cellular organisms;Bacteria;FCB group;Bacteroidetes/Chlorobi group;Bacteroidetes;Bacteroidia;Bacteroidales;Porphyromonadaceae;Porphyromonas;Porphyromonas somerae;Porphyromonas somerae DSM 23386
	Representative	GCF_000482365.1_ASM48236v1_genomic.fna	GCF_000482365.1	2258261	1122976	cellular organisms;Bacteria;FCB group;Bacteroidetes/Chlorobi group;Bacteroidetes;Bacteroidia;Bacteroidales;Porphyromonadaceae;Porphyromonas;Porphyromonas uenonis;Porphyromonas uenonis DSM 23387 = JCM 13868
	Representative	GCF_003204205.1_ASM320420v1_genomic.fna	GCF_003204205.1	3438086	1547597	cellular organisms;Bacteria;FCB group;Bacteroidetes/Chlorobi group;Bacteroidetes;Bacteroidia;Bacteroidales;Porphyromonadaceae;Sanguibacteroides;Sanguibacteroides justesenii
	Representative	GCF_014195585.1_ASM1419558v1_genomic.fna	GCF_014195585.1	2560046	671218	cellular organisms;Bacteria;FCB group;Bacteroidetes/Chlorobi group;Bacteroidetes;Bacteroidia;Bacteroidales;Prevotellaceae;Alloprevotella;Alloprevotella rava
	Representative	GCF_000159995.1_ASM15999v1_genomic.fna	GCF_000159995.1	2586154	626522	cellular organisms;Bacteria;FCB group;Bacteroidetes/Chlorobi group;Bacteroidetes;Bacteroidia;Bacteroidales;Prevotellaceae;Alloprevotella;Alloprevotella tannerae;Alloprevotella tannerae ATCC 51259
	Representative	GCF_000518545.1_ASM51854v1_genomic.fna	GCF_000518545.1	3272820	1336250	cellular organisms;Bacteria;FCB group;Bacteroidetes/Chlorobi group;Bacteroidetes;Bacteroidia;Bacteroidales;Prevotellaceae;Hallella;Hallella seregens;Hallella seregens ATCC 51272
	Representative	GCF_016899955.1_ASM1689995v1_genomic.fna	GCF_016899955.1	4145851	1841864	cellular organisms;Bacteria;FCB group;Bacteroidetes/Chlorobi group;Bacteroidetes;Bacteroidia;Bacteroidales;Prevotellaceae;Marseilla;Marseilla massiliensis
	Representative	GCF_900241015.1_PRJEB21372_v2_genomic.fna	GCF_900241015.1	186469	1870999	cellular organisms;Bacteria;FCB group;Bacteroidetes/Chlorobi group;Bacteroidetes;Bacteroidia;Bacteroidales;Prevotellaceae;Metaprevotella;Metaprevotella massiliensis
	Representative	GCF_902388125.1_UHGG_MGYG-HGUT-02540_genomic.fna	GCF_902388125.1	4198012	454154	cellular organisms;Bacteria;FCB group;Bacteroidetes/Chlorobi group;Bacteroidetes;Bacteroidia;Bacteroidales;Prevotellaceae;Paraprevotella;Paraprevotella clara
	Representative	GCF_900683745.1_Paraprevotella_xylaniphila_82A6_genomic.fna	GCF_900683745.1	4125322	762982	cellular organisms;Bacteria;FCB group;Bacteroidetes/Chlorobi group;Bacteroidetes;Bacteroidia;Bacteroidales;Prevotellaceae;Paraprevotella;Paraprevotella xylaniphila;Paraprevotella xylaniphila YIT 11841
	Representative	GCF_000426565.1_ASM42656v1_genomic.fna	GCF_000426565.1	2674710	1122978	cellular organisms;Bacteria;FCB group;Bacteroidetes/Chlorobi group;Bacteroidetes;Bacteroidia;Bacteroidales;Prevotellaceae;Prevotella;Prevotella albensis;Prevotella albensis DSM 11370 = JCM 12258
	Representative	GCF_001553225.1_ASM155322v1_genomic.fna	GCF_001553225.1	2388518	419005	cellular organisms;Bacteria;FCB group;Bacteroidetes/Chlorobi group;Bacteroidetes;Bacteroidia;Bacteroidales;Prevotellaceae;Prevotella;Prevotella amnii
	Representative	GCF_000614025.1_ASM61402v1_genomic.fna	GCF_000614025.1	3014077	1236508	cellular organisms;Bacteria;FCB group;Bacteroidetes/Chlorobi group;Bacteroidetes;Bacteroidia;Bacteroidales;Prevotellaceae;Prevotella;Prevotella aurantiaca;Prevotella aurantiaca JCM 15754
	Representative	GCF_000468635.1_PbaroF0067v1.0_genomic.fna	GCF_000468635.1	3028638	1115809	cellular organisms;Bacteria;FCB group;Bacteroidetes/Chlorobi group;Bacteroidetes;Bacteroidia;Bacteroidales;Prevotellaceae;Prevotella;Prevotella baroniae;Prevotella baroniae F0067
	Representative	GCF_000160535.1_ASM16053v1_genomic.fna	GCF_000160535.1	3276184	585502	cellular organisms;Bacteria;FCB group;Bacteroidetes/Chlorobi group;Bacteroidetes;Bacteroidia;Bacteroidales;Prevotellaceae;Prevotella;Prevotella bergensis;Prevotella bergensis DSM 17361
	Representative	GCF_000262545.1_ASM26254v1_genomic.fna	GCF_000262545.1	2521414	868129	cellular organisms;Bacteria;FCB group;Bacteroidetes/Chlorobi group;Bacteroidetes;Bacteroidia;Bacteroidales;Prevotellaceae;Prevotella;Prevotella bivia;Prevotella bivia DSM 20514
	Representative	GCF_000621825.1_ASM62182v1_genomic.fna	GCF_000621825.1	3219100	1410666	cellular organisms;Bacteria;FCB group;Bacteroidetes/Chlorobi group;Bacteroidetes;Bacteroidia;Bacteroidales;Prevotellaceae;Prevotella;Prevotella brevis;Prevotella brevis P6B11
	Representative	GCF_008016795.1_ASM801679v1_genomic.fna	GCF_008016795.1	2598370	2508867	cellular organisms;Bacteria;FCB group;Bacteroidetes/Chlorobi group;Bacteroidetes;Bacteroidia;Bacteroidales;Prevotellaceae;Prevotella;Prevotella brunnea
	No	GCF_022024195.1_ASM2202419v1_genomic.fna	GCF_022024195.1	3429340	77095	cellular organisms;Bacteria;FCB group;Bacteroidetes/Chlorobi group;Bacteroidetes;Bacteroidia;Bacteroidales;Prevotellaceae;Prevotella;Prevotella bryantii
	No	GCF_022024215.1_ASM2202421v1_genomic.fna	GCF_022024215.1	3465146	77095	cellular organisms;Bacteria;FCB group;Bacteroidetes/Chlorobi group;Bacteroidetes;Bacteroidia;Bacteroidales;Prevotellaceae;Prevotella;Prevotella bryantii
	No	GCF_022024255.1_ASM2202425v1_genomic.fna	GCF_022024255.1	3493217	77095	cellular organisms;Bacteria;FCB group;Bacteroidetes/Chlorobi group;Bacteroidetes;Bacteroidia;Bacteroidales;Prevotellaceae;Prevotella;Prevotella bryantii
	Representative	GCF_900103315.1_IMG-taxon_2623620459_annotated_assembly_genomic.fna	GCF_900103315.1	3298407	77095	cellular organisms;Bacteria;FCB group;Bacteroidetes/Chlorobi group;Bacteroidetes;Bacteroidia;Bacteroidales;Prevotellaceae;Prevotella;Prevotella bryantii
	No	GCF_022024235.1_ASM2202423v1_genomic.fna	GCF_022024235.1	3630484	752555	cellular organisms;Bacteria;FCB group;Bacteroidetes/Chlorobi group;Bacteroidetes;Bacteroidia;Bacteroidales;Prevotellaceae;Prevotella;Prevotella bryantii;Prevotella bryantii B14
	Representative	GCF_900454855.1_57800_F01_genomic.fna	GCF_900454855.1	3122534	28126	cellular organisms;Bacteria;FCB group;Bacteroidetes/Chlorobi group;Bacteroidetes;Bacteroidia;Bacteroidales;Prevotellaceae;Prevotella;Prevotella buccae
	Representative	GCF_000177075.1_ASM17707v1_genomic.fna	GCF_000177075.1	3044725	679190	cellular organisms;Bacteria;FCB group;Bacteroidetes/Chlorobi group;Bacteroidetes;Bacteroidia;Bacteroidales;Prevotellaceae;Prevotella;Prevotella buccalis;Prevotella buccalis ATCC 35310
	Representative	GCF_003096815.1_ASM309681v1_genomic.fna	GCF_003096815.1	2942740	1703337	cellular organisms;Bacteria;FCB group;Bacteroidetes/Chlorobi group;Bacteroidetes;Bacteroidia;Bacteroidales;Prevotellaceae;Prevotella;Prevotella colorans
	Representative	GCF_000312305.1_ASM31230v1_genomic.fna	GCF_000312305.1	4088195	1197728	cellular organisms;Bacteria;FCB group;Bacteroidetes/Chlorobi group;Bacteroidetes;Bacteroidia;Bacteroidales;Prevotellaceae;Prevotella;Prevotella conceptionensis;Prevotella conceptionensis 9403948
	Representative	GCF_020735445.1_ASM2073544v1_genomic.fna	GCF_020735445.1	3551810	537011	cellular organisms;Bacteria;FCB group;Bacteroidetes/Chlorobi group;Bacteroidetes;Bacteroidia;Bacteroidales;Prevotellaceae;Prevotella;Prevotella copri;Prevotella copri DSM 18205
	Representative	GCF_000430525.1_ASM43052v1_genomic.fna	GCF_000430525.1	2811444	1122981	cellular organisms;Bacteria;FCB group;Bacteroidetes/Chlorobi group;Bacteroidetes;Bacteroidia;Bacteroidales;Prevotellaceae;Prevotella;Prevotella corporis;Prevotella corporis DSM 18810 = JCM 8529
	Representative	GCF_000242335.1_ASM24233v3_genomic.fna	GCF_000242335.1	3350433	908937	cellular organisms;Bacteria;FCB group;Bacteroidetes/Chlorobi group;Bacteroidetes;Bacteroidia;Bacteroidales;Prevotellaceae;Prevotella;Prevotella dentalis;Prevotella dentalis DSM 3688
	Representative	GCF_000614065.1_ASM61406v1_genomic.fna	GCF_000614065.1	2549809	1236509	cellular organisms;Bacteria;FCB group;Bacteroidetes/Chlorobi group;Bacteroidetes;Bacteroidia;Bacteroidales;Prevotellaceae;Prevotella;Prevotella dentasini;Prevotella dentasini JCM 15908
	No	GCF_003515045.1_ASM351504v1_genomic.fna	GCF_003515045.1	2893931	28129	cellular organisms;Bacteria;FCB group;Bacteroidetes/Chlorobi group;Bacteroidetes;Bacteroidia;Bacteroidales;Prevotellaceae;Prevotella;Prevotella denticola
	No	GCF_018128165.1_ASM1812816v1_genomic.fna	GCF_018128165.1	2938202	28129	cellular organisms;Bacteria;FCB group;Bacteroidetes/Chlorobi group;Bacteroidetes;Bacteroidia;Bacteroidales;Prevotellaceae;Prevotella;Prevotella denticola
	No	GCF_018128185.1_ASM1812818v1_genomic.fna	GCF_018128185.1	3038072	28129	cellular organisms;Bacteria;FCB group;Bacteroidetes/Chlorobi group;Bacteroidetes;Bacteroidia;Bacteroidales;Prevotellaceae;Prevotella;Prevotella denticola
	Representative	GCF_018128205.1_ASM1812820v1_genomic.fna	GCF_018128205.1	3106707	28129	cellular organisms;Bacteria;FCB group;Bacteroidetes/Chlorobi group;Bacteroidetes;Bacteroidia;Bacteroidales;Prevotellaceae;Prevotella;Prevotella denticola
	No	GCF_000193395.1_ASM19339v1_genomic.fna	GCF_000193395.1	2937589	767031	cellular organisms;Bacteria;FCB group;Bacteroidetes/Chlorobi group;Bacteroidetes;Bacteroidia;Bacteroidales;Prevotellaceae;Prevotella;Prevotella denticola;Prevotella denticola F0289
	Representative	GCF_900454955.1_53421_G01_genomic.fna	GCF_900454955.1	3051777	28130	cellular organisms;Bacteria;FCB group;Bacteroidetes/Chlorobi group;Bacteroidetes;Bacteroidia;Bacteroidales;Prevotellaceae;Prevotella;Prevotella disiens
	Representative	GCF_001444445.1_ASM144444v1_genomic.fna	GCF_001444445.1	2861432	76123	cellular organisms;Bacteria;FCB group;Bacteroidetes/Chlorobi group;Bacteroidetes;Bacteroidia;Bacteroidales;Prevotellaceae;Prevotella;Prevotella enoeca
	Representative	GCF_000613945.1_ASM61394v1_genomic.fna	GCF_000613945.1	2808522	1122983	cellular organisms;Bacteria;FCB group;Bacteroidetes/Chlorobi group;Bacteroidetes;Bacteroidia;Bacteroidales;Prevotellaceae;Prevotella;Prevotella falsenii;Prevotella falsenii DSM 22864 = JCM 15124
	Representative	GCF_001262015.1_ASM126201v1_genomic.fna	GCF_001262015.1	3261892	1236517	cellular organisms;Bacteria;FCB group;Bacteroidetes/Chlorobi group;Bacteroidetes;Bacteroidia;Bacteroidales;Prevotellaceae;Prevotella;Prevotella fusca;Prevotella fusca JCM 17724
	No	GCF_018128145.1_ASM1812814v1_genomic.fna	GCF_018128145.1	3261874	1236517	cellular organisms;Bacteria;FCB group;Bacteroidetes/Chlorobi group;Bacteroidetes;Bacteroidia;Bacteroidales;Prevotellaceae;Prevotella;Prevotella fusca;Prevotella fusca JCM 17724
	No	GCF_017347605.1_ASM1734760v1_genomic.fna	GCF_017347605.1	3524789	2801997	cellular organisms;Bacteria;FCB group;Bacteroidetes/Chlorobi group;Bacteroidetes;Bacteroidia;Bacteroidales;Prevotellaceae;Prevotella;Prevotella herbatica
	Representative	GCF_018128125.1_ASM1812812v1_genomic.fna	GCF_018128125.1	2999594	470565	cellular organisms;Bacteria;FCB group;Bacteroidetes/Chlorobi group;Bacteroidetes;Bacteroidia;Bacteroidales;Prevotellaceae;Prevotella;Prevotella histicola
	Representative	GCF_004535825.1_ASM453582v1_genomic.fna	GCF_004535825.1	4119793	2518605	cellular organisms;Bacteria;FCB group;Bacteroidetes/Chlorobi group;Bacteroidetes;Bacteroidia;Bacteroidales;Prevotellaceae;Prevotella;Prevotella hominis
	Representative	GCF_900155655.1_Prevotella_ihuae_genomic.fna	GCF_900155655.1	3324966	1917878	cellular organisms;Bacteria;FCB group;Bacteroidetes/Chlorobi group;Bacteroidetes;Bacteroidia;Bacteroidales;Prevotellaceae;Prevotella;Prevotella ihumii
	Representative	GCF_017426725.1_ASM1742672v1_genomic.fna	GCF_017426725.1	3105720	2800387	cellular organisms;Bacteria;FCB group;Bacteroidetes/Chlorobi group;Bacteroidetes;Bacteroidia;Bacteroidales;Prevotellaceae;Prevotella;Prevotella illustrans
	No	GCF_001548195.1_ASM154819v1_genomic.fna	GCF_001548195.1	2737353	28131	cellular organisms;Bacteria;FCB group;Bacteroidetes/Chlorobi group;Bacteroidetes;Bacteroidia;Bacteroidales;Prevotellaceae;Prevotella;Prevotella intermedia
	No	GCF_001953935.1_ASM195393v1_genomic.fna	GCF_001953935.1	2736394	28131	cellular organisms;Bacteria;FCB group;Bacteroidetes/Chlorobi group;Bacteroidetes;Bacteroidia;Bacteroidales;Prevotellaceae;Prevotella;Prevotella intermedia
	No	GCF_002355195.1_ASM235519v1_genomic.fna	GCF_002355195.1	3148199	28131	cellular organisms;Bacteria;FCB group;Bacteroidetes/Chlorobi group;Bacteroidetes;Bacteroidia;Bacteroidales;Prevotellaceae;Prevotella;Prevotella intermedia
	No	GCF_002763535.1_ASM276353v1_genomic.fna	GCF_002763535.1	2777805	28131	cellular organisms;Bacteria;FCB group;Bacteroidetes/Chlorobi group;Bacteroidetes;Bacteroidia;Bacteroidales;Prevotellaceae;Prevotella;Prevotella intermedia
	No	GCF_002763575.1_ASM276357v1_genomic.fna	GCF_002763575.1	2760702	28131	cellular organisms;Bacteria;FCB group;Bacteroidetes/Chlorobi group;Bacteroidetes;Bacteroidia;Bacteroidales;Prevotellaceae;Prevotella;Prevotella intermedia
	Representative	GCF_002763715.1_ASM276371v1_genomic.fna	GCF_002763715.1	2764825	28131	cellular organisms;Bacteria;FCB group;Bacteroidetes/Chlorobi group;Bacteroidetes;Bacteroidia;Bacteroidales;Prevotellaceae;Prevotella;Prevotella intermedia
	No	GCF_002763745.1_ASM276374v1_genomic.fna	GCF_002763745.1	2890135	28131	cellular organisms;Bacteria;FCB group;Bacteroidetes/Chlorobi group;Bacteroidetes;Bacteroidia;Bacteroidales;Prevotellaceae;Prevotella;Prevotella intermedia
	No	GCF_002763785.1_ASM276378v1_genomic.fna	GCF_002763785.1	2775918	28131	cellular organisms;Bacteria;FCB group;Bacteroidetes/Chlorobi group;Bacteroidetes;Bacteroidia;Bacteroidales;Prevotellaceae;Prevotella;Prevotella intermedia
	No	GCF_002763845.1_ASM276384v1_genomic.fna	GCF_002763845.1	2737197	28131	cellular organisms;Bacteria;FCB group;Bacteroidetes/Chlorobi group;Bacteroidetes;Bacteroidia;Bacteroidales;Prevotellaceae;Prevotella;Prevotella intermedia
	No	GCF_002763955.1_ASM276395v1_genomic.fna	GCF_002763955.1	2928544	28131	cellular organisms;Bacteria;FCB group;Bacteroidetes/Chlorobi group;Bacteroidetes;Bacteroidia;Bacteroidales;Prevotellaceae;Prevotella;Prevotella intermedia
	No	GCF_002763975.1_ASM276397v1_genomic.fna	GCF_002763975.1	2813926	28131	cellular organisms;Bacteria;FCB group;Bacteroidetes/Chlorobi group;Bacteroidetes;Bacteroidia;Bacteroidales;Prevotellaceae;Prevotella;Prevotella intermedia
	No	GCF_003265025.1_ASM326502v1_genomic.fna	GCF_003265025.1	2949148	28131	cellular organisms;Bacteria;FCB group;Bacteroidetes/Chlorobi group;Bacteroidetes;Bacteroidia;Bacteroidales;Prevotellaceae;Prevotella;Prevotella intermedia
	No	GCF_000261025.1_ASM26102v1_genomic.fna	GCF_000261025.1	2699507	246198	cellular organisms;Bacteria;FCB group;Bacteroidetes/Chlorobi group;Bacteroidetes;Bacteroidia;Bacteroidales;Prevotellaceae;Prevotella;Prevotella intermedia;Prevotella intermedia 17
	No	GCF_001953955.1_ASM195395v1_genomic.fna	GCF_001953955.1	2674280	1122984	cellular organisms;Bacteria;FCB group;Bacteroidetes/Chlorobi group;Bacteroidetes;Bacteroidia;Bacteroidales;Prevotellaceae;Prevotella;Prevotella intermedia;Prevotella intermedia ATCC 25611 = DSM 20706
	Representative	GCF_002849795.1_ASM284979v1_genomic.fna	GCF_002849795.1	3913085	1177574	cellular organisms;Bacteria;FCB group;Bacteroidetes/Chlorobi group;Bacteroidetes;Bacteroidia;Bacteroidales;Prevotellaceae;Prevotella;Prevotella jejuni
	No	GCF_018128085.1_ASM1812808v1_genomic.fna	GCF_018128085.1	3944878	1177574	cellular organisms;Bacteria;FCB group;Bacteroidetes/Chlorobi group;Bacteroidetes;Bacteroidia;Bacteroidales;Prevotellaceae;Prevotella;Prevotella jejuni
	No	GCF_018128105.1_ASM1812810v1_genomic.fna	GCF_018128105.1	4115610	1177574	cellular organisms;Bacteria;FCB group;Bacteroidetes/Chlorobi group;Bacteroidetes;Bacteroidia;Bacteroidales;Prevotellaceae;Prevotella;Prevotella jejuni
	Representative	GCF_003977605.1_ASM397760v1_genomic.fna	GCF_003977605.1	2691638	2490854	cellular organisms;Bacteria;FCB group;Bacteroidetes/Chlorobi group;Bacteroidetes;Bacteroidia;Bacteroidales;Prevotellaceae;Prevotella;Prevotella koreensis
	Representative	GCF_900079775.1_PRJEB13540_genomic.fna	GCF_900079775.1	3767140	1776379	cellular organisms;Bacteria;FCB group;Bacteroidetes/Chlorobi group;Bacteroidetes;Bacteroidia;Bacteroidales;Prevotellaceae;Prevotella;Prevotella lascolaii
	Representative	GCF_000378085.1_ASM37808v1_genomic.fna	GCF_000378085.1	3512931	1122985	cellular organisms;Bacteria;FCB group;Bacteroidetes/Chlorobi group;Bacteroidetes;Bacteroidia;Bacteroidales;Prevotellaceae;Prevotella;Prevotella loescheii;Prevotella loescheii DSM 19665 = JCM 12249 = ATCC 15930
	Representative	GCF_000243015.1_Prev_macu_OT_289_V1_genomic.fna	GCF_000243015.1	3152926	999422	cellular organisms;Bacteria;FCB group;Bacteroidetes/Chlorobi group;Bacteroidetes;Bacteroidia;Bacteroidales;Prevotellaceae;Prevotella;Prevotella maculosa;Prevotella maculosa OT 289
	Representative	GCF_900625065.1_PRJEB29221_genomic.fna	GCF_900625065.1	4162834	2479840	cellular organisms;Bacteria;FCB group;Bacteroidetes/Chlorobi group;Bacteroidetes;Bacteroidia;Bacteroidales;Prevotellaceae;Prevotella;Prevotella marseillensis
	Representative	GCF_000146675.1_ASM14667v1_genomic.fna	GCF_000146675.1	2560490	862515	cellular organisms;Bacteria;FCB group;Bacteroidetes/Chlorobi group;Bacteroidetes;Bacteroidia;Bacteroidales;Prevotellaceae;Prevotella;Prevotella marshii;Prevotella marshii DSM 16973 = JCM 13450
	No	GCF_002208725.2_ASM220872v2_genomic.fna	GCF_002208725.2	3168322	28132	cellular organisms;Bacteria;FCB group;Bacteroidetes/Chlorobi group;Bacteroidetes;Bacteroidia;Bacteroidales;Prevotellaceae;Prevotella;Prevotella melaninogenica
	No	GCF_018127885.1_ASM1812788v1_genomic.fna	GCF_018127885.1	3168406	28132	cellular organisms;Bacteria;FCB group;Bacteroidetes/Chlorobi group;Bacteroidetes;Bacteroidia;Bacteroidales;Prevotellaceae;Prevotella;Prevotella melaninogenica
	No	GCF_018127905.1_ASM1812790v1_genomic.fna	GCF_018127905.1	3169750	28132	cellular organisms;Bacteria;FCB group;Bacteroidetes/Chlorobi group;Bacteroidetes;Bacteroidia;Bacteroidales;Prevotellaceae;Prevotella;Prevotella melaninogenica
	No	GCF_020735785.1_ASM2073578v1_genomic.fna	GCF_020735785.1	3168320	28132	cellular organisms;Bacteria;FCB group;Bacteroidetes/Chlorobi group;Bacteroidetes;Bacteroidia;Bacteroidales;Prevotellaceae;Prevotella;Prevotella melaninogenica
	No	GCF_020735905.1_ASM2073590v1_genomic.fna	GCF_020735905.1	3306847	28132	cellular organisms;Bacteria;FCB group;Bacteroidetes/Chlorobi group;Bacteroidetes;Bacteroidia;Bacteroidales;Prevotellaceae;Prevotella;Prevotella melaninogenica
	Representative	GCF_000144405.1_ASM14440v1_genomic.fna	GCF_000144405.1	3168364	553174	cellular organisms;Bacteria;FCB group;Bacteroidetes/Chlorobi group;Bacteroidetes;Bacteroidia;Bacteroidales;Prevotellaceae;Prevotella;Prevotella melaninogenica;Prevotella melaninogenica ATCC 25845
	Representative	GCF_000243035.1_Prev_mica_F0438_V1_genomic.fna	GCF_000243035.1	2488855	883158	cellular organisms;Bacteria;FCB group;Bacteroidetes/Chlorobi group;Bacteroidetes;Bacteroidia;Bacteroidales;Prevotellaceae;Prevotella;Prevotella micans;Prevotella micans F0438
	Representative	GCF_009695775.1_ASM969577v1_genomic.fna	GCF_009695775.1	3931061	2606637	cellular organisms;Bacteria;FCB group;Bacteroidetes/Chlorobi group;Bacteroidetes;Bacteroidia;Bacteroidales;Prevotellaceae;Prevotella;Prevotella mizrahii
	Representative	GCF_018127985.1_ASM1812798v1_genomic.fna	GCF_018127985.1	3025573	282402	cellular organisms;Bacteria;FCB group;Bacteroidetes/Chlorobi group;Bacteroidetes;Bacteroidia;Bacteroidales;Prevotellaceae;Prevotella;Prevotella multiformis
	Representative	GCF_000218235.1_ASM21823v1_genomic.fna	GCF_000218235.1	3388836	688246	cellular organisms;Bacteria;FCB group;Bacteroidetes/Chlorobi group;Bacteroidetes;Bacteroidia;Bacteroidales;Prevotellaceae;Prevotella;Prevotella multisaccharivorax;Prevotella multisaccharivorax DSM 17128
	Representative	GCF_019375915.1_ASM1937591v1_genomic.fna	GCF_019375915.1	2628242	425941	cellular organisms;Bacteria;FCB group;Bacteroidetes/Chlorobi group;Bacteroidetes;Bacteroidia;Bacteroidales;Prevotellaceae;Prevotella;Prevotella nanceiensis
	Representative	GCF_018127825.1_ASM1812782v1_genomic.fna	GCF_018127825.1	2887272	28133	cellular organisms;Bacteria;FCB group;Bacteroidetes/Chlorobi group;Bacteroidetes;Bacteroidia;Bacteroidales;Prevotellaceae;Prevotella;Prevotella nigrescens
	No	GCF_018127845.1_ASM1812784v1_genomic.fna	GCF_018127845.1	2928288	28133	cellular organisms;Bacteria;FCB group;Bacteroidetes/Chlorobi group;Bacteroidetes;Bacteroidia;Bacteroidales;Prevotellaceae;Prevotella;Prevotella nigrescens
	No	GCF_019930605.1_ASM1993060v1_genomic.fna	GCF_019930605.1	2673169	28133	cellular organisms;Bacteria;FCB group;Bacteroidetes/Chlorobi group;Bacteroidetes;Bacteroidia;Bacteroidales;Prevotellaceae;Prevotella;Prevotella nigrescens
	No	GCF_018127865.1_ASM1812786v1_genomic.fna	GCF_018127865.1	3069371	702439	cellular organisms;Bacteria;FCB group;Bacteroidetes/Chlorobi group;Bacteroidetes;Bacteroidia;Bacteroidales;Prevotellaceae;Prevotella;Prevotella nigrescens;Prevotella nigrescens F0103
	Representative	GCF_000185145.2_ASM18514v2_genomic.fna	GCF_000185145.2	2839789	873533	cellular organisms;Bacteria;FCB group;Bacteroidetes/Chlorobi group;Bacteroidetes;Bacteroidia;Bacteroidales;Prevotellaceae;Prevotella;Prevotella oralis;Prevotella oralis ATCC 33269
	Representative	GCF_900637655.1_52295_B01_genomic.fna	GCF_900637655.1	3168212	28135	cellular organisms;Bacteria;FCB group;Bacteroidetes/Chlorobi group;Bacteroidetes;Bacteroidia;Bacteroidales;Prevotellaceae;Prevotella;Prevotella oris
	Representative	GCF_000585355.1_ASM58535v1_genomic.fna	GCF_000585355.1	3287991	915438	cellular organisms;Bacteria;FCB group;Bacteroidetes/Chlorobi group;Bacteroidetes;Bacteroidia;Bacteroidales;Prevotellaceae;Prevotella;Prevotella oryzae;Prevotella oryzae DSM 17970
	Representative	GCF_000224615.1_Prev_oulo_F0390_V1_genomic.fna	GCF_000224615.1	2807145	702438	cellular organisms;Bacteria;FCB group;Bacteroidetes/Chlorobi group;Bacteroidetes;Bacteroidia;Bacteroidales;Prevotellaceae;Prevotella;Prevotella oulorum;Prevotella oulorum F0390
	Representative	GCF_900454935.1_57800_C01_genomic.fna	GCF_900454935.1	3109224	60133	cellular organisms;Bacteria;FCB group;Bacteroidetes/Chlorobi group;Bacteroidetes;Bacteroidia;Bacteroidales;Prevotellaceae;Prevotella;Prevotella pallens
	Representative	GCF_000373185.1_ASM37318v1_genomic.fna	GCF_000373185.1	3463795	1122990	cellular organisms;Bacteria;FCB group;Bacteroidetes/Chlorobi group;Bacteroidetes;Bacteroidia;Bacteroidales;Prevotellaceae;Prevotella;Prevotella paludivivens;Prevotella paludivivens DSM 17968 = JCM 13650
	Representative	GCF_000833995.1_ASM83399v1_genomic.fna	GCF_000833995.1	3128377	1602169	cellular organisms;Bacteria;FCB group;Bacteroidetes/Chlorobi group;Bacteroidetes;Bacteroidia;Bacteroidales;Prevotellaceae;Prevotella;Prevotella pectinovora
	Representative	GCF_900065875.1_PRJEB126981_genomic.fna	GCF_900065875.1	2922998	1776388	cellular organisms;Bacteria;FCB group;Bacteroidetes/Chlorobi group;Bacteroidetes;Bacteroidia;Bacteroidales;Prevotellaceae;Prevotella;Prevotella phocaeensis
	Representative	GCF_000468135.1_PpleuF0068v1.0_genomic.fna	GCF_000468135.1	2714458	1081904	cellular organisms;Bacteria;FCB group;Bacteroidetes/Chlorobi group;Bacteroidetes;Bacteroidia;Bacteroidales;Prevotellaceae;Prevotella;Prevotella pleuritidis;Prevotella pleuritidis F0068
	Representative	GCF_001275135.1_ASM127513v1_genomic.fna	GCF_001275135.1	3795722	1676614	cellular organisms;Bacteria;FCB group;Bacteroidetes/Chlorobi group;Bacteroidetes;Bacteroidia;Bacteroidales;Prevotellaceae;Prevotella;Prevotella rara
	Representative	GCF_018389405.1_ASM1838940v1_genomic.fna	GCF_018389405.1	3439340	839	cellular organisms;Bacteria;FCB group;Bacteroidetes/Chlorobi group;Bacteroidetes;Bacteroidia;Bacteroidales;Prevotellaceae;Prevotella;Prevotella ruminicola
	No	GCF_000025925.1_ASM2592v1_genomic.fna	GCF_000025925.1	3619559	264731	cellular organisms;Bacteria;FCB group;Bacteroidetes/Chlorobi group;Bacteroidetes;Bacteroidia;Bacteroidales;Prevotellaceae;Prevotella;Prevotella ruminicola;Prevotella ruminicola 23
	Representative	GCF_000318195.2_ASM31819v2_genomic.fna	GCF_000318195.2	2859492	1127699	cellular organisms;Bacteria;FCB group;Bacteroidetes/Chlorobi group;Bacteroidetes;Bacteroidia;Bacteroidales;Prevotellaceae;Prevotella;Prevotella saccharolytica;Prevotella saccharolytica F0055
	Representative	GCF_000477535.1_PsaliF0493v1.0_genomic.fna	GCF_000477535.1	3102574	1395125	cellular organisms;Bacteria;FCB group;Bacteroidetes/Chlorobi group;Bacteroidetes;Bacteroidia;Bacteroidales;Prevotellaceae;Prevotella;Prevotella salivae;Prevotella salivae F0493
	Representative	GCF_001683355.1_ASM168335v1_genomic.fna	GCF_001683355.1	3303904	1236518	cellular organisms;Bacteria;FCB group;Bacteroidetes/Chlorobi group;Bacteroidetes;Bacteroidia;Bacteroidales;Prevotellaceae;Prevotella;Prevotella scopos;Prevotella scopos JCM 17725
	No	GCF_018127785.1_ASM1812778v1_genomic.fna	GCF_018127785.1	3304522	1236518	cellular organisms;Bacteria;FCB group;Bacteroidetes/Chlorobi group;Bacteroidetes;Bacteroidia;Bacteroidales;Prevotellaceae;Prevotella;Prevotella scopos;Prevotella scopos JCM 17725
	Representative	GCF_003201715.1_ASM320171v1_genomic.fna	GCF_003201715.1	3524419	1122991	cellular organisms;Bacteria;FCB group;Bacteroidetes/Chlorobi group;Bacteroidetes;Bacteroidia;Bacteroidales;Prevotellaceae;Prevotella;Prevotella shahii;Prevotella shahii DSM 15611 = JCM 12083
	Representative	GCF_000235885.1_ASM23588v1_genomic.fna	GCF_000235885.1	3109798	1002367	cellular organisms;Bacteria;FCB group;Bacteroidetes/Chlorobi group;Bacteroidetes;Bacteroidia;Bacteroidales;Prevotellaceae;Prevotella;Prevotella stercorea;Prevotella stercorea DSM 18206
	Representative	GCF_002894165.1_ASM289416v1_genomic.fna	GCF_002894165.1	3002936	386414	cellular organisms;Bacteria;FCB group;Bacteroidetes/Chlorobi group;Bacteroidetes;Bacteroidia;Bacteroidales;Prevotellaceae;Prevotella;Prevotella timonensis
	No	GCF_018127765.1_ASM1812776v1_genomic.fna	GCF_018127765.1	2990710	28137	cellular organisms;Bacteria;FCB group;Bacteroidetes/Chlorobi group;Bacteroidetes;Bacteroidia;Bacteroidales;Prevotellaceae;Prevotella;Prevotella veroralis
	Representative	GCF_000377625.1_ASM37762v1_genomic.fna	GCF_000377625.1	2849275	1122993	cellular organisms;Bacteria;FCB group;Bacteroidetes/Chlorobi group;Bacteroidetes;Bacteroidia;Bacteroidales;Prevotellaceae;Prevotella;Prevotella veroralis;Prevotella veroralis DSM 19559 = JCM 6290
	Representative	GCF_900106785.1_PRJEB16531_genomic.fna	GCF_900106785.1	3476937	1852370	cellular organisms;Bacteria;FCB group;Bacteroidetes/Chlorobi group;Bacteroidetes;Bacteroidia;Bacteroidales;Prevotellaceae;Prevotellamassilia;Prevotellamassilia timonensis
	Representative	GCF_003265305.2_ASM326530v2_genomic.fna	GCF_003265305.2	2920169	2133944	cellular organisms;Bacteria;FCB group;Bacteroidetes/Chlorobi group;Bacteroidetes;Bacteroidia;Bacteroidales;Prevotellaceae;Pseudoprevotella;Pseudoprevotella muciniphila
	Representative	GCF_004340205.1_ASM434020v1_genomic.fna	GCF_004340205.1	3864417	979970	cellular organisms;Bacteria;FCB group;Bacteroidetes/Chlorobi group;Bacteroidetes;Bacteroidia;Bacteroidales;Rikenellaceae;Acetobacteroides;Acetobacteroides hydrogenigenes
	Representative	GCF_006542665.1_Acom_1.0_genomic.fna	GCF_006542665.1	3301347	2585118	cellular organisms;Bacteria;FCB group;Bacteroidetes/Chlorobi group;Bacteroidetes;Bacteroidia;Bacteroidales;Rikenellaceae;Alistipes;Alistipes communis
	No	GCF_006542745.1_6CPBBH3_genomic.fna	GCF_006542745.1	3302129	2585118	cellular organisms;Bacteria;FCB group;Bacteroidetes/Chlorobi group;Bacteroidetes;Bacteroidia;Bacteroidales;Rikenellaceae;Alistipes;Alistipes communis
	Representative	GCF_006542685.1_Adis_1.0_genomic.fna	GCF_006542685.1	2962376	2585119	cellular organisms;Bacteria;FCB group;Bacteroidetes/Chlorobi group;Bacteroidetes;Bacteroidia;Bacteroidales;Rikenellaceae;Alistipes;Alistipes dispar
	Representative	GCF_015548275.1_ASM1554827v1_genomic.fna	GCF_015548275.1	3351415	214856	cellular organisms;Bacteria;FCB group;Bacteroidetes/Chlorobi group;Bacteroidetes;Bacteroidia;Bacteroidales;Rikenellaceae;Alistipes;Alistipes finegoldii
	No	GCF_000265365.1_ASM26536v1_genomic.fna	GCF_000265365.1	3734239	679935	cellular organisms;Bacteria;FCB group;Bacteroidetes/Chlorobi group;Bacteroidetes;Bacteroidia;Bacteroidales;Rikenellaceae;Alistipes;Alistipes finegoldii;Alistipes finegoldii DSM 17242
	Representative	GCF_000321205.1_ASM32120v1_genomic.fna	GCF_000321205.1	2777013	1211813	cellular organisms;Bacteria;FCB group;Bacteroidetes/Chlorobi group;Bacteroidetes;Bacteroidia;Bacteroidales;Rikenellaceae;Alistipes;Alistipes ihumii;Alistipes ihumii AP11
	Representative	GCF_014163495.1_ASM1416349v1_genomic.fna	GCF_014163495.1	3095671	626932	cellular organisms;Bacteria;FCB group;Bacteroidetes/Chlorobi group;Bacteroidetes;Bacteroidia;Bacteroidales;Rikenellaceae;Alistipes;Alistipes indistinctus
	Representative	GCF_900604385.1_PRJEB28786_genomic.fna	GCF_900604385.1	3270862	2364787	cellular organisms;Bacteria;FCB group;Bacteroidetes/Chlorobi group;Bacteroidetes;Bacteroidia;Bacteroidales;Rikenellaceae;Alistipes;Alistipes megaguti
	Representative	GCF_006542645.1_Aond_1.0_genomic.fna	GCF_006542645.1	3507492	2585117	cellular organisms;Bacteria;FCB group;Bacteroidetes/Chlorobi group;Bacteroidetes;Bacteroidia;Bacteroidales;Rikenellaceae;Alistipes;Alistipes onderdonkii;Alistipes onderdonkii subsp. vulgaris
	No	GCF_006542705.1_Aond_2.0_genomic.fna	GCF_006542705.1	3312673	2585117	cellular organisms;Bacteria;FCB group;Bacteroidetes/Chlorobi group;Bacteroidetes;Bacteroidia;Bacteroidales;Rikenellaceae;Alistipes;Alistipes onderdonkii;Alistipes onderdonkii subsp. vulgaris
	No	GCF_006542725.1_Aond_3.0_genomic.fna	GCF_006542725.1	3312682	2585117	cellular organisms;Bacteria;FCB group;Bacteroidetes/Chlorobi group;Bacteroidetes;Bacteroidia;Bacteroidales;Rikenellaceae;Alistipes;Alistipes onderdonkii;Alistipes onderdonkii subsp. vulgaris
	Representative	GCF_900083545.1_PRJEB13794_genomic.fna	GCF_900083545.1	3805573	1816676	cellular organisms;Bacteria;FCB group;Bacteroidetes/Chlorobi group;Bacteroidetes;Bacteroidia;Bacteroidales;Rikenellaceae;Alistipes;Alistipes provencensis
	Representative	GCF_000154465.1_ASM15446v1_genomic.fna	GCF_000154465.1	2551636	445970	cellular organisms;Bacteria;FCB group;Bacteroidetes/Chlorobi group;Bacteroidetes;Bacteroidia;Bacteroidales;Rikenellaceae;Alistipes;Alistipes putredinis;Alistipes putredinis DSM 17216
	No	GCF_020735725.1_ASM2073572v1_genomic.fna	GCF_020735725.1	4023294	1288121	cellular organisms;Bacteria;FCB group;Bacteroidetes/Chlorobi group;Bacteroidetes;Bacteroidia;Bacteroidales;Rikenellaceae;Alistipes;Alistipes senegalensis
	Representative	GCF_900624755.1_81E7_genomic.fna	GCF_900624755.1	3674683	1288121	cellular organisms;Bacteria;FCB group;Bacteroidetes/Chlorobi group;Bacteroidetes;Bacteroidia;Bacteroidales;Rikenellaceae;Alistipes;Alistipes senegalensis
	Representative	GCF_015558405.1_ASM1555840v1_genomic.fna	GCF_015558405.1	3568630	328814	cellular organisms;Bacteria;FCB group;Bacteroidetes/Chlorobi group;Bacteroidetes;Bacteroidia;Bacteroidales;Rikenellaceae;Alistipes;Alistipes shahii
	Representative	GCF_900107675.1_IMG-taxon_2693429854_annotated_assembly_genomic.fna	GCF_900107675.1	3490824	1033731	cellular organisms;Bacteria;FCB group;Bacteroidetes/Chlorobi group;Bacteroidetes;Bacteroidia;Bacteroidales;Rikenellaceae;Alistipes;Alistipes timonensis;Alistipes timonensis JC136
	Representative	GCF_014982715.1_ASM1498271v1_genomic.fna	GCF_014982715.1	2988810	2779358	cellular organisms;Bacteria;FCB group;Bacteroidetes/Chlorobi group;Bacteroidetes;Bacteroidia;Bacteroidales;Rikenellaceae;Gallalistipes;Gallalistipes aquisgranensis
	Representative	GCF_900104655.1_PRJEB16360_genomic.fna	GCF_900104655.1	2888918	1871023	cellular organisms;Bacteria;FCB group;Bacteroidetes/Chlorobi group;Bacteroidetes;Bacteroidia;Bacteroidales;Rikenellaceae;Millionella;Millionella massiliensis
	Representative	GCF_000427365.1_ASM42736v1_genomic.fna	GCF_000427365.1	2880169	880526	cellular organisms;Bacteria;FCB group;Bacteroidetes/Chlorobi group;Bacteroidetes;Bacteroidia;Bacteroidales;Rikenellaceae;Rikenella;Rikenella microfusus;Rikenella microfusus DSM 15922
	Representative	GCF_001443605.1_ASM144360v1_genomic.fna	GCF_001443605.1	4812386	1307839	cellular organisms;Bacteria;FCB group;Bacteroidetes/Chlorobi group;Bacteroidetes;Bacteroidia;Bacteroidales;Salinivirgaceae;Salinivirga;Salinivirga cyanobacteriivorans
	Representative	GCF_003363715.1_ASM336371v1_genomic.fna	GCF_003363715.1	5115819	2290935	cellular organisms;Bacteria;FCB group;Bacteroidetes/Chlorobi group;Bacteroidetes;Bacteroidia;Bacteroidales;Tannerellaceae;Parabacteroides;Parabacteroides acidifaciens
	Representative	GCF_900186615.1_PRJEB21317_genomic.fna	GCF_900186615.1	3732200	1936995	cellular organisms;Bacteria;FCB group;Bacteroidetes/Chlorobi group;Bacteroidetes;Bacteroidia;Bacteroidales;Tannerellaceae;Parabacteroides;Parabacteroides bouchesdurhonensis
	Representative	GCF_900168155.1_IMG-taxon_2595698220_annotated_assembly_genomic.fna	GCF_900168155.1	3919656	1037355	cellular organisms;Bacteria;FCB group;Bacteroidetes/Chlorobi group;Bacteroidetes;Bacteroidia;Bacteroidales;Tannerellaceae;Parabacteroides;Parabacteroides chartae
	Representative	GCF_900108035.1_IMG-taxon_2693429876_annotated_assembly_genomic.fna	GCF_900108035.1	3574479	871327	cellular organisms;Bacteria;FCB group;Bacteroidetes/Chlorobi group;Bacteroidetes;Bacteroidia;Bacteroidales;Tannerellaceae;Parabacteroides;Parabacteroides chinchillae
	No	GCF_006149185.1_ASM614918v1_genomic.fna	GCF_006149185.1	4952323	823	cellular organisms;Bacteria;FCB group;Bacteroidetes/Chlorobi group;Bacteroidetes;Bacteroidia;Bacteroidales;Tannerellaceae;Parabacteroides;Parabacteroides distasonis
	No	GCF_006739545.1_ASM673954v1_genomic.fna	GCF_006739545.1	5179960	823	cellular organisms;Bacteria;FCB group;Bacteroidetes/Chlorobi group;Bacteroidetes;Bacteroidia;Bacteroidales;Tannerellaceae;Parabacteroides;Parabacteroides distasonis
	Representative	GCF_012273055.1_ASM1227305v1_genomic.fna	GCF_012273055.1	5112875	823	cellular organisms;Bacteria;FCB group;Bacteroidetes/Chlorobi group;Bacteroidetes;Bacteroidia;Bacteroidales;Tannerellaceae;Parabacteroides;Parabacteroides distasonis
	No	GCF_012851305.1_ASM1285130v1_genomic.fna	GCF_012851305.1	5379509	823	cellular organisms;Bacteria;FCB group;Bacteroidetes/Chlorobi group;Bacteroidetes;Bacteroidia;Bacteroidales;Tannerellaceae;Parabacteroides;Parabacteroides distasonis
	No	GCF_013267615.1_ASM1326761v1_genomic.fna	GCF_013267615.1	4926033	823	cellular organisms;Bacteria;FCB group;Bacteroidetes/Chlorobi group;Bacteroidetes;Bacteroidia;Bacteroidales;Tannerellaceae;Parabacteroides;Parabacteroides distasonis
	No	GCF_016888905.1_ASM1688890v1_genomic.fna	GCF_016888905.1	4812038	823	cellular organisms;Bacteria;FCB group;Bacteroidetes/Chlorobi group;Bacteroidetes;Bacteroidia;Bacteroidales;Tannerellaceae;Parabacteroides;Parabacteroides distasonis
	No	GCF_018279895.1_ASM1827989v1_genomic.fna	GCF_018279895.1	5349068	823	cellular organisms;Bacteria;FCB group;Bacteroidetes/Chlorobi group;Bacteroidetes;Bacteroidia;Bacteroidales;Tannerellaceae;Parabacteroides;Parabacteroides distasonis
	No	GCF_018288975.1_ASM1828897v1_genomic.fna	GCF_018288975.1	5328792	823	cellular organisms;Bacteria;FCB group;Bacteroidetes/Chlorobi group;Bacteroidetes;Bacteroidia;Bacteroidales;Tannerellaceae;Parabacteroides;Parabacteroides distasonis
	No	GCF_018289335.1_ASM1828933v1_genomic.fna	GCF_018289335.1	5311514	823	cellular organisms;Bacteria;FCB group;Bacteroidetes/Chlorobi group;Bacteroidetes;Bacteroidia;Bacteroidales;Tannerellaceae;Parabacteroides;Parabacteroides distasonis
	No	GCF_020091445.1_ASM2009144v1_genomic.fna	GCF_020091445.1	5562200	823	cellular organisms;Bacteria;FCB group;Bacteroidetes/Chlorobi group;Bacteroidetes;Bacteroidia;Bacteroidales;Tannerellaceae;Parabacteroides;Parabacteroides distasonis
	No	GCF_020735945.1_ASM2073594v1_genomic.fna	GCF_020735945.1	4812066	823	cellular organisms;Bacteria;FCB group;Bacteroidetes/Chlorobi group;Bacteroidetes;Bacteroidia;Bacteroidales;Tannerellaceae;Parabacteroides;Parabacteroides distasonis
	No	GCF_000012845.1_ASM1284v1_genomic.fna	GCF_000012845.1	4811379	435591	cellular organisms;Bacteria;FCB group;Bacteroidetes/Chlorobi group;Bacteroidetes;Bacteroidia;Bacteroidales;Tannerellaceae;Parabacteroides;Parabacteroides distasonis;Parabacteroides distasonis ATCC 8503
	No	GCF_900683725.1_Parabacteroides_distasonis_82G9_genomic.fna	GCF_900683725.1	5212259	435591	cellular organisms;Bacteria;FCB group;Bacteroidetes/Chlorobi group;Bacteroidetes;Bacteroidia;Bacteroidales;Tannerellaceae;Parabacteroides;Parabacteroides distasonis;Parabacteroides distasonis ATCC 8503
	No	GCF_018292145.1_ASM1829214v1_genomic.fna	GCF_018292145.1	5062790	999416	cellular organisms;Bacteria;FCB group;Bacteroidetes/Chlorobi group;Bacteroidetes;Bacteroidia;Bacteroidales;Tannerellaceae;Parabacteroides;Parabacteroides distasonis;Parabacteroides distasonis CL03T12C09
	Representative	GCF_014199665.1_ASM1419966v1_genomic.fna	GCF_014199665.1	6662682	1217282	cellular organisms;Bacteria;FCB group;Bacteroidetes/Chlorobi group;Bacteroidetes;Bacteroidia;Bacteroidales;Tannerellaceae;Parabacteroides;Parabacteroides faecis
	No	GCF_017873595.1_ASM1787359v1_genomic.fna	GCF_017873595.1	6881351	328812	cellular organisms;Bacteria;FCB group;Bacteroidetes/Chlorobi group;Bacteroidetes;Bacteroidia;Bacteroidales;Tannerellaceae;Parabacteroides;Parabacteroides goldsteinii
	Representative	GCF_020091425.1_ASM2009142v1_genomic.fna	GCF_020091425.1	7053785	328812	cellular organisms;Bacteria;FCB group;Bacteroidetes/Chlorobi group;Bacteroidetes;Bacteroidia;Bacteroidales;Tannerellaceae;Parabacteroides;Parabacteroides goldsteinii
	Representative	GCF_020297465.1_ASM2029746v1_genomic.fna	GCF_020297465.1	6867466	574930	cellular organisms;Bacteria;FCB group;Bacteroidetes/Chlorobi group;Bacteroidetes;Bacteroidia;Bacteroidales;Tannerellaceae;Parabacteroides;Parabacteroides gordonii
	Representative	GCF_020735865.1_ASM2073586v1_genomic.fna	GCF_020735865.1	4766157	387661	cellular organisms;Bacteria;FCB group;Bacteroidetes/Chlorobi group;Bacteroidetes;Bacteroidia;Bacteroidales;Tannerellaceae;Parabacteroides;Parabacteroides johnsonii
	Representative	GCF_900155425.1_PRJEB18759_genomic.fna	GCF_900155425.1	5017656	1750560	cellular organisms;Bacteria;FCB group;Bacteroidetes/Chlorobi group;Bacteroidetes;Bacteroidia;Bacteroidales;Tannerellaceae;Parabacteroides;Parabacteroides massiliensis
	No	GCF_018289315.1_ASM1828931v1_genomic.fna	GCF_018289315.1	4799614	46503	cellular organisms;Bacteria;FCB group;Bacteroidetes/Chlorobi group;Bacteroidetes;Bacteroidia;Bacteroidales;Tannerellaceae;Parabacteroides;Parabacteroides merdae
	No	GCF_020091365.1_ASM2009136v1_genomic.fna	GCF_020091365.1	4559639	46503	cellular organisms;Bacteria;FCB group;Bacteroidetes/Chlorobi group;Bacteroidetes;Bacteroidia;Bacteroidales;Tannerellaceae;Parabacteroides;Parabacteroides merdae
	No	GCF_020735605.1_ASM2073560v1_genomic.fna	GCF_020735605.1	4375800	46503	cellular organisms;Bacteria;FCB group;Bacteroidetes/Chlorobi group;Bacteroidetes;Bacteroidia;Bacteroidales;Tannerellaceae;Parabacteroides;Parabacteroides merdae
	Representative	GCF_000307345.1_Para_merd_CL03T12C32_V1_genomic.fna	GCF_000307345.1	4931728	999420	cellular organisms;Bacteria;FCB group;Bacteroidetes/Chlorobi group;Bacteroidetes;Bacteroidia;Bacteroidales;Tannerellaceae;Parabacteroides;Parabacteroides merdae;Parabacteroides merdae CL03T12C32
	Representative	GCF_900292045.1_PRJEB24955_genomic.fna	GCF_900292045.1	5239902	2086575	cellular organisms;Bacteria;FCB group;Bacteroidetes/Chlorobi group;Bacteroidetes;Bacteroidia;Bacteroidales;Tannerellaceae;Parabacteroides;Parabacteroides pacaensis
	Representative	GCF_900232875.1_PRJEB23011_genomic.fna	GCF_900232875.1	3825413	1944636	cellular organisms;Bacteria;FCB group;Bacteroidetes/Chlorobi group;Bacteroidetes;Bacteroidia;Bacteroidales;Tannerellaceae;Parabacteroides;Parabacteroides provencensis
	Representative	GCF_900128505.1_PRJEB18032_genomic.fna	GCF_900128505.1	6484111	1871013	cellular organisms;Bacteria;FCB group;Bacteroidetes/Chlorobi group;Bacteroidetes;Bacteroidia;Bacteroidales;Tannerellaceae;Parabacteroides;Parabacteroides timonensis
	No	GCF_002257605.1_ASM225760v1_genomic.fna	GCF_002257605.1	5372666	2025876	cellular organisms;Bacteria;FCB group;Bacteroidetes/Chlorobi group;Bacteroidetes;Bacteroidia;Bacteroidales;Tannerellaceae;Parabacteroides;unclassified Parabacteroides;Parabacteroides sp. CT06
	Representative	GCF_900096715.1_TFUB22_genomic.fna	GCF_900096715.1	3281583	28112	cellular organisms;Bacteria;FCB group;Bacteroidetes/Chlorobi group;Bacteroidetes;Bacteroidia;Bacteroidales;Tannerellaceae;Tannerella;Tannerella forsythia
	No	GCF_001547875.1_ASM154787v1_genomic.fna	GCF_001547875.1	3350939	1307832	cellular organisms;Bacteria;FCB group;Bacteroidetes/Chlorobi group;Bacteroidetes;Bacteroidia;Bacteroidales;Tannerellaceae;Tannerella;Tannerella forsythia;Tannerella forsythia 3313
	No	GCF_000238215.1_ASM23821v1_genomic.fna	GCF_000238215.1	3405521	203275	cellular organisms;Bacteria;FCB group;Bacteroidetes/Chlorobi group;Bacteroidetes;Bacteroidia;Bacteroidales;Tannerellaceae;Tannerella;Tannerella forsythia;Tannerella forsythia 92A2
	No	GCF_001547855.1_ASM154785v1_genomic.fna	GCF_001547855.1	3393002	1307833	cellular organisms;Bacteria;FCB group;Bacteroidetes/Chlorobi group;Bacteroidetes;Bacteroidia;Bacteroidales;Tannerellaceae;Tannerella;Tannerella forsythia;Tannerella forsythia KS16
	Representative	GCF_011174675.1_ASM1117467v1_genomic.fna	GCF_011174675.1	4377868	2715279	cellular organisms;Bacteria;FCB group;Bacteroidetes/Chlorobi group;Bacteroidetes;Bacteroidia;Bacteroidales;Tenuifilaceae;Perlabentimonas;Perlabentimonas gracilis
	Representative	GCF_013265555.1_ASM1326555v1_genomic.fna	GCF_013265555.1	3195778	2590900	cellular organisms;Bacteria;FCB group;Bacteroidetes/Chlorobi group;Bacteroidetes;Bacteroidia;Bacteroidales;Tenuifilaceae;Tenuifilum;Tenuifilum thalassicum
	Representative	GCF_900096565.1_IMG-taxon_2654588148_annotated_assembly_genomic.fna	GCF_900096565.1	4171050	1640674	cellular organisms;Bacteria;FCB group;Bacteroidetes/Chlorobi group;Bacteroidetes;Bacteroidia;Bacteroidales;Williamwhitmaniaceae;Williamwhitmania;Williamwhitmania taraxaci
	Representative	GCF_003863355.1_ASM386335v1_genomic.fna	GCF_003863355.1	4412557	2283627	cellular organisms;Bacteria;FCB group;Bacteroidetes/Chlorobi group;Bacteroidetes;Bacteroidia;Marinilabiliales;Marinifilaceae;Ancylomarina;Ancylomarina euxinus
	Representative	GCF_003996985.1_ASM399698v1_genomic.fna	GCF_003996985.1	4176490	2487017	cellular organisms;Bacteria;FCB group;Bacteroidetes/Chlorobi group;Bacteroidetes;Bacteroidia;Marinilabiliales;Marinifilaceae;Ancylomarina;Ancylomarina longa
	Representative	GCF_004122035.1_ASM412203v1_genomic.fna	GCF_004122035.1	4153116	2501299	cellular organisms;Bacteria;FCB group;Bacteroidetes/Chlorobi group;Bacteroidetes;Bacteroidia;Marinilabiliales;Marinifilaceae;Ancylomarina;Ancylomarina salipaludis
	Representative	GCF_004217115.1_ASM421711v1_genomic.fna	GCF_004217115.1	4004713	1639035	cellular organisms;Bacteria;FCB group;Bacteroidetes/Chlorobi group;Bacteroidetes;Bacteroidia;Marinilabiliales;Marinifilaceae;Ancylomarina;Ancylomarina subtilis
	Representative	GCF_002356295.1_ASM235629v1_genomic.fna	GCF_002356295.1	5718991	1717717	cellular organisms;Bacteria;FCB group;Bacteroidetes/Chlorobi group;Bacteroidetes;Bacteroidia;Marinilabiliales;Marinifilaceae;Labilibaculum;Labilibaculum antarcticum
	Representative	GCF_009735555.1_ASM973555v1_genomic.fna	GCF_009735555.1	5165053	2686357	cellular organisms;Bacteria;FCB group;Bacteroidetes/Chlorobi group;Bacteroidetes;Bacteroidia;Marinilabiliales;Marinifilaceae;Labilibaculum;Labilibaculum euxinus
	Representative	GCF_002843315.1_ASM284331v1_genomic.fna	GCF_002843315.1	5200740	1940526	cellular organisms;Bacteria;FCB group;Bacteroidetes/Chlorobi group;Bacteroidetes;Bacteroidia;Marinilabiliales;Marinifilaceae;Labilibaculum;Labilibaculum filiforme
	Representative	GCF_002843385.1_ASM284338v1_genomic.fna	GCF_002843385.1	5330138	1940525	cellular organisms;Bacteria;FCB group;Bacteroidetes/Chlorobi group;Bacteroidetes;Bacteroidia;Marinilabiliales;Marinifilaceae;Labilibaculum;Labilibaculum manganireducens
	Representative	GCF_003202155.1_ASM320215v1_genomic.fna	GCF_003202155.1	5633603	2184082	cellular organisms;Bacteria;FCB group;Bacteroidetes/Chlorobi group;Bacteroidetes;Bacteroidia;Marinilabiliales;Marinifilaceae;Marinifilum;Marinifilum breve
	Representative	GCF_003610555.1_ASM361055v1_genomic.fna	GCF_003610555.1	5171272	1117708	cellular organisms;Bacteria;FCB group;Bacteroidetes/Chlorobi group;Bacteroidetes;Bacteroidia;Marinilabiliales;Marinifilaceae;Marinifilum;Marinifilum flexuosum
	Representative	GCF_001310955.1_ASM131095v1_genomic.fna	GCF_001310955.1	4724327	1236979	cellular organisms;Bacteria;FCB group;Bacteroidetes/Chlorobi group;Bacteroidetes;Bacteroidia;Marinilabiliales;Marinifilaceae;Marinifilum;Marinifilum fragile;Marinifilum fragile JCM 15579
	Representative	GCF_000517065.1_ASM51706v1_genomic.fna	GCF_000517065.1	4122780	927658	cellular organisms;Bacteria;FCB group;Bacteroidetes/Chlorobi group;Bacteroidetes;Bacteroidia;Marinilabiliales;Marinilabiliaceae;Alkaliflexus;Alkaliflexus imshenetskii;Alkaliflexus imshenetskii DSM 15055
	Representative	GCF_002201795.1_ASM220179v1_genomic.fna	GCF_002201795.1	4775573	889453	cellular organisms;Bacteria;FCB group;Bacteroidetes/Chlorobi group;Bacteroidetes;Bacteroidia;Marinilabiliales;Marinilabiliaceae;Alkalitalea;Alkalitalea saponilacus
	Representative	GCF_000191885.1_ASM19188v1_genomic.fna	GCF_000191885.1	4344711	886379	cellular organisms;Bacteria;FCB group;Bacteroidetes/Chlorobi group;Bacteroidetes;Bacteroidia;Marinilabiliales;Marinilabiliaceae;Anaerophaga;Anaerophaga thermohalophila;Anaerophaga thermohalophila DSM 12881
	Representative	GCF_003254275.1_ASM325427v1_genomic.fna	GCF_003254275.1	4391955	990	cellular organisms;Bacteria;FCB group;Bacteroidetes/Chlorobi group;Bacteroidetes;Bacteroidia;Marinilabiliales;Marinilabiliaceae;Breznakibacter;Breznakibacter xylanolyticus
	Representative	GCF_018271995.1_ASM1827199v1_genomic.fna	GCF_018271995.1	6070800	1628157	cellular organisms;Bacteria;FCB group;Bacteroidetes/Chlorobi group;Bacteroidetes;Bacteroidia;Marinilabiliales;Marinilabiliaceae;Carboxylicivirga;Carboxylicivirga linearis
	Representative	GCF_018271975.1_ASM1827197v1_genomic.fna	GCF_018271975.1	5661250	1166478	cellular organisms;Bacteria;FCB group;Bacteroidetes/Chlorobi group;Bacteroidetes;Bacteroidia;Marinilabiliales;Marinilabiliaceae;Carboxylicivirga;Carboxylicivirga mesophila
	Representative	GCF_018156225.1_ASM1815622v1_genomic.fna	GCF_018156225.1	5823597	2006564	cellular organisms;Bacteria;FCB group;Bacteroidetes/Chlorobi group;Bacteroidetes;Bacteroidia;Marinilabiliales;Marinilabiliaceae;Carboxylicivirga;Carboxylicivirga sediminis
	Representative	GCF_002210225.1_ASM221022v1_genomic.fna	GCF_002210225.1	4156411	1965019	cellular organisms;Bacteria;FCB group;Bacteroidetes/Chlorobi group;Bacteroidetes;Bacteroidia;Marinilabiliales;Marinilabiliaceae;Geofilum;Geofilum rhodophaeum
	Representative	GCF_000974365.1_ASM97436v1_genomic.fna	GCF_000974365.1	4938069	1236989	cellular organisms;Bacteria;FCB group;Bacteroidetes/Chlorobi group;Bacteroidetes;Bacteroidia;Marinilabiliales;Marinilabiliaceae;Geofilum;Geofilum rubicundum;Geofilum rubicundum JCM 15548
	Representative	GCF_001659685.2_ASM165968v2_genomic.fna	GCF_001659685.2	6033771	1477105	cellular organisms;Bacteria;FCB group;Bacteroidetes/Chlorobi group;Bacteroidetes;Bacteroidia;Marinilabiliales;Marinilabiliaceae;Labilibacter;Labilibacter marinus
	Representative	GCF_005877885.1_ASM587788v1_genomic.fna	GCF_005877885.1	6410467	2570926	cellular organisms;Bacteria;FCB group;Bacteroidetes/Chlorobi group;Bacteroidetes;Bacteroidia;Marinilabiliales;Marinilabiliaceae;Labilibacter;Labilibacter sediminis
	Representative	GCF_003121985.1_ASM312198v1_genomic.fna	GCF_003121985.1	5383128	2162893	cellular organisms;Bacteria;FCB group;Bacteroidetes/Chlorobi group;Bacteroidetes;Bacteroidia;Marinilabiliales;Marinilabiliaceae;Marinilabilia;Marinilabilia rubra
	Representative	GCF_000259075.1_ASM25907v1_genomic.fna	GCF_000259075.1	4989364	1168289	cellular organisms;Bacteria;FCB group;Bacteroidetes/Chlorobi group;Bacteroidetes;Bacteroidia;Marinilabiliales;Marinilabiliaceae;Marinilabilia;Marinilabilia salmonicolor;Marinilabilia salmonicolor JCM 21150
	Representative	GCF_004345615.1_ASM434561v1_genomic.fna	GCF_004345615.1	4477141	682526	cellular organisms;Bacteria;FCB group;Bacteroidetes/Chlorobi group;Bacteroidetes;Bacteroidia;Marinilabiliales;Marinilabiliaceae;Natronoflexus;Natronoflexus pectinivorans
	Representative	GCF_001660705.2_ASM166070v2_genomic.fna	GCF_001660705.2	5886419	1849719	cellular organisms;Bacteria;FCB group;Bacteroidetes/Chlorobi group;Bacteroidetes;Bacteroidia;Marinilabiliales;Marinilabiliaceae;Saccharicrinis;Saccharicrinis aurantiacus
	Representative	GCF_900182605.1_IMG-taxon_2724679709_annotated_assembly_genomic.fna	GCF_900182605.1	4647234	1168039	cellular organisms;Bacteria;FCB group;Bacteroidetes/Chlorobi group;Bacteroidetes;Bacteroidia;Marinilabiliales;Marinilabiliaceae;Saccharicrinis;Saccharicrinis carchari
	Representative	GCF_000517085.1_ASM51708v1_genomic.fna	GCF_000517085.1	5982436	869213	cellular organisms;Bacteria;FCB group;Bacteroidetes/Chlorobi group;Bacteroidetes;Bacteroidia;Marinilabiliales;Marinilabiliaceae;Saccharicrinis;Saccharicrinis fermentans;Saccharicrinis fermentans DSM 9555 = JCM 21142
	Representative	GCF_000220155.1_ASM22015v2_genomic.fna	GCF_000220155.1	3874156	385682	cellular organisms;Bacteria;FCB group;Bacteroidetes/Chlorobi group;Bacteroidetes;Bacteroidia;Marinilabiliales;Marinilabiliaceae;Thermophagus;Thermophagus xiamenensis
	Representative	GCF_010448835.1_ASM1044883v1_genomic.fna	GCF_010448835.1	4895399	2706887	cellular organisms;Bacteria;FCB group;Bacteroidetes/Chlorobi group;Bacteroidetes;Bacteroidia;Marinilabiliales;Prolixibacteraceae;Draconibacterium;Draconibacterium halophilum
	Representative	GCF_010586825.1_ASM1058682v1_genomic.fna	GCF_010586825.1	5906682	2697469	cellular organisms;Bacteria;FCB group;Bacteroidetes/Chlorobi group;Bacteroidetes;Bacteroidia;Marinilabiliales;Prolixibacteraceae;Draconibacterium;Draconibacterium mangrovi
	No	GCF_000626635.1_ASM62663v1_genomic.fna	GCF_000626635.1	5132075	1168034	cellular organisms;Bacteria;FCB group;Bacteroidetes/Chlorobi group;Bacteroidetes;Bacteroidia;Marinilabiliales;Prolixibacteraceae;Draconibacterium;Draconibacterium orientale
	Representative	GCF_900111425.1_IMG-taxon_2693429902_annotated_assembly_genomic.fna	GCF_900111425.1	5081325	1168034	cellular organisms;Bacteria;FCB group;Bacteroidetes/Chlorobi group;Bacteroidetes;Bacteroidia;Marinilabiliales;Prolixibacteraceae;Draconibacterium;Draconibacterium orientale
	Representative	GCF_000949475.1_ASM94947v1_genomic.fna	GCF_000949475.1	5994041	1544798	cellular organisms;Bacteria;FCB group;Bacteroidetes/Chlorobi group;Bacteroidetes;Bacteroidia;Marinilabiliales;Prolixibacteraceae;Draconibacterium;Draconibacterium sediminis
	Representative	GCF_003610535.1_ASM361053v1_genomic.fna	GCF_003610535.1	5801457	1261403	cellular organisms;Bacteria;FCB group;Bacteroidetes/Chlorobi group;Bacteroidetes;Bacteroidia;Marinilabiliales;Prolixibacteraceae;Mangrovibacterium;Mangrovibacterium diazotrophicum
	Representative	GCF_003046625.1_ASM304662v1_genomic.fna	GCF_003046625.1	4604601	1639118	cellular organisms;Bacteria;FCB group;Bacteroidetes/Chlorobi group;Bacteroidetes;Bacteroidia;Marinilabiliales;Prolixibacteraceae;Mangrovibacterium;Mangrovibacterium marinum
	Representative	GCF_009762775.1_ASM976277v1_genomic.fna	GCF_009762775.1	7811310	2681766	cellular organisms;Bacteria;FCB group;Bacteroidetes/Chlorobi group;Bacteroidetes;Bacteroidia;Marinilabiliales;Prolixibacteraceae;Maribellus;Maribellus comscasis
	Representative	GCF_003576475.1_ASM357647v1_genomic.fna	GCF_003576475.1	6179589	2305463	cellular organisms;Bacteria;FCB group;Bacteroidetes/Chlorobi group;Bacteroidetes;Bacteroidia;Marinilabiliales;Prolixibacteraceae;Maribellus;Maribellus luteus
	Representative	GCF_900129025.1_IMG-taxon_2695420943_annotated_assembly_genomic.fna	GCF_900129025.1	5052262	1484053	cellular organisms;Bacteria;FCB group;Bacteroidetes/Chlorobi group;Bacteroidetes;Bacteroidia;Marinilabiliales;Prolixibacteraceae;Mariniphaga;Mariniphaga anaerophila
	Representative	GCF_003573545.1_ASM357354v1_genomic.fna	GCF_003573545.1	5832638	1628158	cellular organisms;Bacteria;FCB group;Bacteroidetes/Chlorobi group;Bacteroidetes;Bacteroidia;Marinilabiliales;Prolixibacteraceae;Mariniphaga;Mariniphaga sediminis
	Representative	GCF_009617915.1_ASM961791v1_genomic.fna	GCF_009617915.1	5189911	314319	cellular organisms;Bacteria;FCB group;Bacteroidetes/Chlorobi group;Bacteroidetes;Bacteroidia;Marinilabiliales;Prolixibacteraceae;Prolixibacter;Prolixibacter bellariivorans
	Representative	GCF_009617855.1_ASM961785v1_genomic.fna	GCF_009617855.1	4769871	1541063	cellular organisms;Bacteria;FCB group;Bacteroidetes/Chlorobi group;Bacteroidetes;Bacteroidia;Marinilabiliales;Prolixibacteraceae;Prolixibacter;Prolixibacter denitrificans
	Representative	GCF_005217565.1_ASM521756v1_genomic.fna	GCF_005217565.1	8114311	2528631	cellular organisms;Bacteria;FCB group;Bacteroidetes/Chlorobi group;Bacteroidetes;Bacteroidia;Marinilabiliales;Prolixibacteraceae;Puteibacter;Puteibacter caeruleilacunae
	Representative	GCF_001270965.1_ASM127096v1_genomic.fna	GCF_001270965.1	4984335	1409788	cellular organisms;Bacteria;FCB group;Bacteroidetes/Chlorobi group;Bacteroidetes;Bacteroidia;Marinilabiliales;Prolixibacteraceae;Sunxiuqinia;Sunxiuqinia dokdonensis
	Representative	GCF_900113005.1_IMG-taxon_2663762719_annotated_assembly_genomic.fna	GCF_900113005.1	5096599	655355	cellular organisms;Bacteria;FCB group;Bacteroidetes/Chlorobi group;Bacteroidetes;Bacteroidia;Marinilabiliales;Prolixibacteraceae;Sunxiuqinia;Sunxiuqinia elliptica
	Representative	GCF_009847015.1_ASM984701v1_genomic.fna	GCF_009847015.1	5255485	2692584	cellular organisms;Bacteria;FCB group;Bacteroidetes/Chlorobi group;Bacteroidetes;Bacteroidia;Marinilabiliales;Prolixibacteraceae;Sunxiuqinia;Sunxiuqinia indica
	Representative	GCF_900141875.1_IMG-taxon_2700988694_annotated_assembly_genomic.fna	GCF_900141875.1	4787284	1168035	cellular organisms;Bacteria;FCB group;Bacteroidetes/Chlorobi group;Bacteroidetes;Bacteroidia;Marinilabiliales;Prolixibacteraceae;Tangfeifania;Tangfeifania diversioriginum
	Representative	GCF_009192765.1_ASM919276v1_genomic.fna	GCF_009192765.1	5690662	1104781	cellular organisms;Bacteria;FCB group;Bacteroidetes/Chlorobi group;Bacteroidetes;Chitinophagia;Chitinophagales;Chitinophagaceae;Agriterribacter;Agriterribacter humi
	Representative	GCF_007971385.1_ASM797138v1_genomic.fna	GCF_007971385.1	5773153	496057	cellular organisms;Bacteria;FCB group;Bacteroidetes/Chlorobi group;Bacteroidetes;Chitinophagia;Chitinophagales;Chitinophagaceae;Arachidicoccus;Arachidicoccus ginsenosidivorans
	Representative	GCF_900107765.1_IMG-taxon_2651870123_annotated_assembly_genomic.fna	GCF_900107765.1	4873682	551991	cellular organisms;Bacteria;FCB group;Bacteroidetes/Chlorobi group;Bacteroidetes;Chitinophagia;Chitinophagales;Chitinophagaceae;Arachidicoccus;Arachidicoccus rhizosphaerae
	Representative	GCF_003600625.1_ASM360062v1_genomic.fna	GCF_003600625.1	4099663	2341117	cellular organisms;Bacteria;FCB group;Bacteroidetes/Chlorobi group;Bacteroidetes;Chitinophagia;Chitinophagales;Chitinophagaceae;Arachidicoccus;Arachidicoccus soli
	Representative	GCF_010093065.1_ASM1009306v1_genomic.fna	GCF_010093065.1	7969925	2703787	cellular organisms;Bacteria;FCB group;Bacteroidetes/Chlorobi group;Bacteroidetes;Chitinophagia;Chitinophagales;Chitinophagaceae;Chitinophaga;Chitinophaga agri
	Representative	GCF_008386695.1_ASM838669v1_genomic.fna	GCF_008386695.1	8330203	2607653	cellular organisms;Bacteria;FCB group;Bacteroidetes/Chlorobi group;Bacteroidetes;Chitinophagia;Chitinophagales;Chitinophagaceae;Chitinophaga;Chitinophaga agrisoli
	Representative	GCF_003177275.1_ASM317727v1_genomic.fna	GCF_003177275.1	2664183	2203219	cellular organisms;Bacteria;FCB group;Bacteroidetes/Chlorobi group;Bacteroidetes;Chitinophagia;Chitinophagales;Chitinophagaceae;Chitinophaga;Chitinophaga alhagiae
	Representative	GCF_900110835.1_IMG-taxon_2636416040_annotated_assembly_genomic.fna	GCF_900110835.1	8316549	29529	cellular organisms;Bacteria;FCB group;Bacteroidetes/Chlorobi group;Bacteroidetes;Chitinophagia;Chitinophagales;Chitinophagaceae;Chitinophaga;Chitinophaga arvensicola
	Representative	GCF_003614855.1_ASM361485v1_genomic.fna	GCF_003614855.1	6936950	1647451	cellular organisms;Bacteria;FCB group;Bacteroidetes/Chlorobi group;Bacteroidetes;Chitinophagia;Chitinophagales;Chitinophagaceae;Chitinophaga;Chitinophaga barathri
	Representative	GCF_002557795.1_ASM255779v1_genomic.fna	GCF_002557795.1	5279921	2029983	cellular organisms;Bacteria;FCB group;Bacteroidetes/Chlorobi group;Bacteroidetes;Chitinophagia;Chitinophagales;Chitinophagaceae;Chitinophaga;Chitinophaga caeni
	Representative	GCF_017742215.1_ASM1774221v1_genomic.fna	GCF_017742215.1	6044589	2821488	cellular organisms;Bacteria;FCB group;Bacteroidetes/Chlorobi group;Bacteroidetes;Chitinophagia;Chitinophagales;Chitinophagaceae;Chitinophaga;Chitinophaga chungangae
	Representative	GCF_003071385.1_ASM307138v1_genomic.fna	GCF_003071385.1	5088571	1335309	cellular organisms;Bacteria;FCB group;Bacteroidetes/Chlorobi group;Bacteroidetes;Chitinophagia;Chitinophagales;Chitinophagaceae;Chitinophaga;Chitinophaga costaii
	Representative	GCF_007992715.1_ASM799271v1_genomic.fna	GCF_007992715.1	6635236	1096750	cellular organisms;Bacteria;FCB group;Bacteroidetes/Chlorobi group;Bacteroidetes;Chitinophagia;Chitinophagales;Chitinophagaceae;Chitinophaga;Chitinophaga cymbidii
	Representative	GCF_003149455.1_ASM314945v1_genomic.fna	GCF_003149455.1	6331560	2164099	cellular organisms;Bacteria;FCB group;Bacteroidetes/Chlorobi group;Bacteroidetes;Chitinophagia;Chitinophagales;Chitinophagaceae;Chitinophaga;Chitinophaga deserti
	Representative	GCF_003259435.1_ASM325943v1_genomic.fna	GCF_003259435.1	7118662	1539050	cellular organisms;Bacteria;FCB group;Bacteroidetes/Chlorobi group;Bacteroidetes;Chitinophagia;Chitinophagales;Chitinophagaceae;Chitinophaga;Chitinophaga dinghuensis
	Representative	GCF_900167135.1_IMG-taxon_2634166306_annotated_assembly_genomic.fna	GCF_900167135.1	8555194	634771	cellular organisms;Bacteria;FCB group;Bacteroidetes/Chlorobi group;Bacteroidetes;Chitinophagia;Chitinophagales;Chitinophagaceae;Chitinophaga;Chitinophaga eiseniae
	Representative	GCF_900102545.1_IMG-taxon_2634166296_annotated_assembly_genomic.fna	GCF_900102545.1	8627278	104663	cellular organisms;Bacteria;FCB group;Bacteroidetes/Chlorobi group;Bacteroidetes;Chitinophagia;Chitinophagales;Chitinophagaceae;Chitinophaga;Chitinophaga filiformis
	Representative	GCF_003308995.1_ASM330899v1_genomic.fna	GCF_003308995.1	8349965	2259036	cellular organisms;Bacteria;FCB group;Bacteroidetes/Chlorobi group;Bacteroidetes;Chitinophagia;Chitinophagales;Chitinophagaceae;Chitinophaga;Chitinophaga flava
	Representative	GCF_012927205.1_ASM1292720v1_genomic.fna	GCF_012927205.1	8372473	2728842	cellular organisms;Bacteria;FCB group;Bacteroidetes/Chlorobi group;Bacteroidetes;Chitinophagia;Chitinophagales;Chitinophagaceae;Chitinophaga;Chitinophaga fulva
	Representative	GCF_900168065.1_IMG-taxon_2595698247_annotated_assembly_genomic.fna	GCF_900168065.1	7935703	393003	cellular organisms;Bacteria;FCB group;Bacteroidetes/Chlorobi group;Bacteroidetes;Chitinophagia;Chitinophagales;Chitinophagaceae;Chitinophaga;Chitinophaga ginsengisegetis
	Representative	GCF_003014595.1_ASM301459v1_genomic.fna	GCF_003014595.1	8506775	363837	cellular organisms;Bacteria;FCB group;Bacteroidetes/Chlorobi group;Bacteroidetes;Chitinophagia;Chitinophagales;Chitinophagaceae;Chitinophaga;Chitinophaga ginsengisoli
	Representative	GCF_007830125.1_ASM783012v1_genomic.fna	GCF_007830125.1	7001753	104662	cellular organisms;Bacteria;FCB group;Bacteroidetes/Chlorobi group;Bacteroidetes;Chitinophagia;Chitinophagales;Chitinophagaceae;Chitinophaga;Chitinophaga japonensis
	Representative	GCF_900142605.1_IMG-taxon_2700988700_annotated_assembly_genomic.fna	GCF_900142605.1	7184391	1419482	cellular organisms;Bacteria;FCB group;Bacteroidetes/Chlorobi group;Bacteroidetes;Chitinophagia;Chitinophagales;Chitinophagaceae;Chitinophaga;Chitinophaga jiangningensis
	Representative	GCF_003813775.1_ASM381377v1_genomic.fna	GCF_003813775.1	6610118	2488634	cellular organisms;Bacteria;FCB group;Bacteroidetes/Chlorobi group;Bacteroidetes;Chitinophagia;Chitinophagales;Chitinophagaceae;Chitinophaga;Chitinophaga lutea
	Representative	GCF_900129465.1_IMG-taxon_2636416022_annotated_assembly_genomic.fna	GCF_900129465.1	7130526	536979	cellular organisms;Bacteria;FCB group;Bacteroidetes/Chlorobi group;Bacteroidetes;Chitinophagia;Chitinophagales;Chitinophagaceae;Chitinophaga;Chitinophaga niabensis
	Representative	GCF_003014755.1_ASM301475v1_genomic.fna	GCF_003014755.1	7329848	536980	cellular organisms;Bacteria;FCB group;Bacteroidetes/Chlorobi group;Bacteroidetes;Chitinophagia;Chitinophagales;Chitinophagaceae;Chitinophaga;Chitinophaga niastensis
	Representative	GCF_012516355.1_ASM1251635v1_genomic.fna	GCF_012516355.1	8511252	2725414	cellular organisms;Bacteria;FCB group;Bacteroidetes/Chlorobi group;Bacteroidetes;Chitinophagia;Chitinophagales;Chitinophagaceae;Chitinophaga;Chitinophaga oryzae
	No	GCF_012516375.2_ASM1251637v2_genomic.fna	GCF_012516375.2	8363885	2725414	cellular organisms;Bacteria;FCB group;Bacteroidetes/Chlorobi group;Bacteroidetes;Chitinophagia;Chitinophagales;Chitinophagaceae;Chitinophaga;Chitinophaga oryzae
	Representative	GCF_009758125.1_ASM975812v1_genomic.fna	GCF_009758125.1	8115102	1031224	cellular organisms;Bacteria;FCB group;Bacteroidetes/Chlorobi group;Bacteroidetes;Chitinophagia;Chitinophagales;Chitinophagaceae;Chitinophaga;Chitinophaga oryziterrae
	Representative	GCF_003071345.1_ASM307134v1_genomic.fna	GCF_003071345.1	6146981	2169414	cellular organisms;Bacteria;FCB group;Bacteroidetes/Chlorobi group;Bacteroidetes;Chitinophagia;Chitinophagales;Chitinophagaceae;Chitinophaga;Chitinophaga parva
	Representative	GCF_000024005.1_ASM2400v1_genomic.fna	GCF_000024005.1	9127347	485918	cellular organisms;Bacteria;FCB group;Bacteroidetes/Chlorobi group;Bacteroidetes;Chitinophagia;Chitinophagales;Chitinophagaceae;Chitinophaga;Chitinophaga pinensis;Chitinophaga pinensis DSM 2588
	Representative	GCF_007829335.1_ASM782933v1_genomic.fna	GCF_007829335.1	7597435	1293035	cellular organisms;Bacteria;FCB group;Bacteroidetes/Chlorobi group;Bacteroidetes;Chitinophagia;Chitinophagales;Chitinophagaceae;Chitinophaga;Chitinophaga polysaccharea
	Representative	GCF_014529935.1_ASM1452993v1_genomic.fna	GCF_014529935.1	8076671	1569794	cellular organisms;Bacteria;FCB group;Bacteroidetes/Chlorobi group;Bacteroidetes;Chitinophagia;Chitinophagales;Chitinophagaceae;Chitinophaga;Chitinophaga qingshengii
	Representative	GCF_019492185.1_ASM1949218v1_genomic.fna	GCF_019492185.1	7611598	2866212	cellular organisms;Bacteria;FCB group;Bacteroidetes/Chlorobi group;Bacteroidetes;Chitinophagia;Chitinophagales;Chitinophagaceae;Chitinophaga;Chitinophaga rhizophila
	Representative	GCF_003958645.1_ASM395864v1_genomic.fna	GCF_003958645.1	6195485	1864947	cellular organisms;Bacteria;FCB group;Bacteroidetes/Chlorobi group;Bacteroidetes;Chitinophagia;Chitinophagales;Chitinophagaceae;Chitinophaga;Chitinophaga rhizosphaerae
	Representative	GCF_900109685.1_IMG-taxon_2622736599_annotated_assembly_genomic.fna	GCF_900109685.1	8388989	573321	cellular organisms;Bacteria;FCB group;Bacteroidetes/Chlorobi group;Bacteroidetes;Chitinophagia;Chitinophagales;Chitinophagaceae;Chitinophaga;Chitinophaga rupis
	Representative	GCF_900119105.1_IMG-taxon_2595699005_annotated_assembly_genomic.fna	GCF_900119105.1	8251417	1004	cellular organisms;Bacteria;FCB group;Bacteroidetes/Chlorobi group;Bacteroidetes;Chitinophagia;Chitinophagales;Chitinophagaceae;Chitinophaga;Chitinophaga sancti
	Representative	GCF_003419895.1_ASM341989v1_genomic.fna	GCF_003419895.1	6813001	2282649	cellular organisms;Bacteria;FCB group;Bacteroidetes/Chlorobi group;Bacteroidetes;Chitinophagia;Chitinophagales;Chitinophagaceae;Chitinophaga;Chitinophaga silvatica
	Representative	GCF_003412465.1_ASM341246v1_genomic.fna	GCF_003412465.1	8362902	2291814	cellular organisms;Bacteria;FCB group;Bacteroidetes/Chlorobi group;Bacteroidetes;Chitinophagia;Chitinophagales;Chitinophagaceae;Chitinophaga;Chitinophaga silvisoli
	Representative	GCF_003259335.1_ASM325933v1_genomic.fna	GCF_003259335.1	6117376	331697	cellular organisms;Bacteria;FCB group;Bacteroidetes/Chlorobi group;Bacteroidetes;Chitinophagia;Chitinophagales;Chitinophagaceae;Chitinophaga;Chitinophaga skermanii
	Representative	GCF_009928525.1_ASM992852v1_genomic.fna	GCF_009928525.1	7992008	1233460	cellular organisms;Bacteria;FCB group;Bacteroidetes/Chlorobi group;Bacteroidetes;Chitinophagia;Chitinophagales;Chitinophagaceae;Chitinophaga;Chitinophaga solisilvae
	Representative	GCF_007992695.1_ASM799269v1_genomic.fna	GCF_007992695.1	6614313	408074	cellular organisms;Bacteria;FCB group;Bacteroidetes/Chlorobi group;Bacteroidetes;Chitinophagia;Chitinophagales;Chitinophagaceae;Chitinophaga;Chitinophaga terrae (ex Kim and Jung 2007)
	Representative	GCF_009758205.1_ASM975820v1_genomic.fna	GCF_009758205.1	7980574	2683588	cellular organisms;Bacteria;FCB group;Bacteroidetes/Chlorobi group;Bacteroidetes;Chitinophagia;Chitinophagales;Chitinophagaceae;Chitinophaga;Chitinophaga tropicalis
	Representative	GCF_014529945.1_ASM1452994v1_genomic.fna	GCF_014529945.1	8710963	2202339	cellular organisms;Bacteria;FCB group;Bacteroidetes/Chlorobi group;Bacteroidetes;Chitinophagia;Chitinophagales;Chitinophagaceae;Chitinophaga;Chitinophaga varians
	Representative	GCF_902167625.1_PRJEB33167_genomic.fna	GCF_902167625.1	6308602	2593957	cellular organisms;Bacteria;FCB group;Bacteroidetes/Chlorobi group;Bacteroidetes;Chitinophagia;Chitinophagales;Chitinophagaceae;Chitinophaga;Chitinophaga vietnamensis
	Representative	GCF_900129015.1_IMG-taxon_2695420933_annotated_assembly_genomic.fna	GCF_900129015.1	5662098	1302690	cellular organisms;Bacteria;FCB group;Bacteroidetes/Chlorobi group;Bacteroidetes;Chitinophagia;Chitinophagales;Chitinophagaceae;Cnuella;Cnuella takakiae
	Representative	GCF_003412455.1_ASM341245v1_genomic.fna	GCF_003412455.1	5837399	2291815	cellular organisms;Bacteria;FCB group;Bacteroidetes/Chlorobi group;Bacteroidetes;Chitinophagia;Chitinophagales;Chitinophagaceae;Deminuibacter;Deminuibacter soli
	Representative	GCF_004366355.1_ASM436635v1_genomic.fna	GCF_004366355.1	6497493	1539049	cellular organisms;Bacteria;FCB group;Bacteroidetes/Chlorobi group;Bacteroidetes;Chitinophagia;Chitinophagales;Chitinophagaceae;Dinghuibacter;Dinghuibacter silviterrae
	Representative	GCF_019797745.1_ASM1979774v1_genomic.fna	GCF_019797745.1	3696147	2601682	cellular organisms;Bacteria;FCB group;Bacteroidetes/Chlorobi group;Bacteroidetes;Chitinophagia;Chitinophagales;Chitinophagaceae;Edaphocola;Edaphocola aurantiacus
	Representative	GCF_004118155.1_ASM411815v1_genomic.fna	GCF_004118155.1	3546875	2499629	cellular organisms;Bacteria;FCB group;Bacteroidetes/Chlorobi group;Bacteroidetes;Chitinophagia;Chitinophagales;Chitinophagaceae;Edaphocola;Edaphocola flava
	Representative	GCF_020783315.1_ASM2078331v1_genomic.fna	GCF_020783315.1	3455339	563172	cellular organisms;Bacteria;FCB group;Bacteroidetes/Chlorobi group;Bacteroidetes;Chitinophagia;Chitinophagales;Chitinophagaceae;Ferruginibacter;Ferruginibacter lapsinanis
	Representative	GCF_004118675.1_ASM411867v1_genomic.fna	GCF_004118675.1	6007164	2508721	cellular organisms;Bacteria;FCB group;Bacteroidetes/Chlorobi group;Bacteroidetes;Chitinophagia;Chitinophagales;Chitinophagaceae;Filimonas;Filimonas effusa
	Representative	GCF_002355595.1_F._lacunae_YT21-2_genomic.fna	GCF_002355595.1	7814405	477680	cellular organisms;Bacteria;FCB group;Bacteroidetes/Chlorobi group;Bacteroidetes;Chitinophagia;Chitinophagales;Chitinophagaceae;Filimonas;Filimonas lacunae
	Representative	GCF_014641615.1_ASM1464161v1_genomic.fna	GCF_014641615.1	7437457	1737353	cellular organisms;Bacteria;FCB group;Bacteroidetes/Chlorobi group;Bacteroidetes;Chitinophagia;Chitinophagales;Chitinophagaceae;Filimonas;Filimonas zeae
	Representative	GCF_004343705.1_ASM434370v1_genomic.fna	GCF_004343705.1	4383892	2545761	cellular organisms;Bacteria;FCB group;Bacteroidetes/Chlorobi group;Bacteroidetes;Chitinophagia;Chitinophagales;Chitinophagaceae;Flaviaesturariibacter;Flaviaesturariibacter aridisoli
	Representative	GCF_004337505.1_ASM433750v1_genomic.fna	GCF_004337505.1	3964554	2502780	cellular organisms;Bacteria;FCB group;Bacteroidetes/Chlorobi group;Bacteroidetes;Chitinophagia;Chitinophagales;Chitinophagaceae;Flaviaesturariibacter;Flaviaesturariibacter flavus
	Representative	GCF_000974785.1_ASM97478v1_genomic.fna	GCF_000974785.1	5695410	1220578	cellular organisms;Bacteria;FCB group;Bacteroidetes/Chlorobi group;Bacteroidetes;Chitinophagia;Chitinophagales;Chitinophagaceae;Flavihumibacter;Flavihumibacter petaseus;Flavihumibacter petaseus NBRC 106054
	Representative	GCF_020076305.1_ASM2007630v1_genomic.fna	GCF_020076305.1	4872457	2716883	cellular organisms;Bacteria;FCB group;Bacteroidetes/Chlorobi group;Bacteroidetes;Chitinophagia;Chitinophagales;Chitinophagaceae;Flavihumibacter;Flavihumibacter profundi
	Representative	GCF_010692725.1_ASM1069272v1_genomic.fna	GCF_010692725.1	4446685	2705549	cellular organisms;Bacteria;FCB group;Bacteroidetes/Chlorobi group;Bacteroidetes;Chitinophagia;Chitinophagales;Chitinophagaceae;Flavihumibacter;Flavihumibacter soli
	Representative	GCF_000814475.1_ASM81447v1_genomic.fna	GCF_000814475.1	5417755	1349421	cellular organisms;Bacteria;FCB group;Bacteroidetes/Chlorobi group;Bacteroidetes;Chitinophagia;Chitinophagales;Chitinophagaceae;Flavihumibacter;Flavihumibacter solisilvae
	Representative	GCF_014332695.1_ASM1433269v1_genomic.fna	GCF_014332695.1	4613268	1834163	cellular organisms;Bacteria;FCB group;Bacteroidetes/Chlorobi group;Bacteroidetes;Chitinophagia;Chitinophagales;Chitinophagaceae;Flavihumibacter;Flavihumibacter stibioxidans
	Representative	GCF_002954265.1_ASM295426v1_genomic.fna	GCF_002954265.1	5431375	2077091	cellular organisms;Bacteria;FCB group;Bacteroidetes/Chlorobi group;Bacteroidetes;Chitinophagia;Chitinophagales;Chitinophagaceae;Flavipsychrobacter;Flavipsychrobacter stenotrophus
	Representative	GCF_900129295.1_IMG-taxon_2582580745_annotated_assembly_genomic.fna	GCF_900129295.1	4682212	1121884	cellular organisms;Bacteria;FCB group;Bacteroidetes/Chlorobi group;Bacteroidetes;Chitinophagia;Chitinophagales;Chitinophagaceae;Flavisolibacter;Flavisolibacter ginsengisoli;Flavisolibacter ginsengisoli DSM 18119
	Representative	GCF_007970805.1_ASM797080v1_genomic.fna	GCF_007970805.1	5079621	661481	cellular organisms;Bacteria;FCB group;Bacteroidetes/Chlorobi group;Bacteroidetes;Chitinophagia;Chitinophagales;Chitinophagaceae;Flavisolibacter;Flavisolibacter ginsenosidimutans
	Representative	GCF_003628535.1_ASM362853v1_genomic.fna	GCF_003628535.1	6099550	2364882	cellular organisms;Bacteria;FCB group;Bacteroidetes/Chlorobi group;Bacteroidetes;Chitinophagia;Chitinophagales;Chitinophagaceae;Flavisolibacter;Flavisolibacter nicotianae
	Representative	GCF_001644645.1_ASM164464v1_genomic.fna	GCF_001644645.1	5940863	1492898	cellular organisms;Bacteria;FCB group;Bacteroidetes/Chlorobi group;Bacteroidetes;Chitinophagia;Chitinophagales;Chitinophagaceae;Flavisolibacter;Flavisolibacter tropicus
	Representative	GCF_009650435.1_ASM965043v1_genomic.fna	GCF_009650435.1	7296797	2608880	cellular organisms;Bacteria;FCB group;Bacteroidetes/Chlorobi group;Bacteroidetes;Chitinophagia;Chitinophagales;Chitinophagaceae;Foetidibacter;Foetidibacter luteolus
	Representative	GCF_008710285.1_ASM871028v1_genomic.fna	GCF_008710285.1	5508968	2607284	cellular organisms;Bacteria;FCB group;Bacteroidetes/Chlorobi group;Bacteroidetes;Chitinophagia;Chitinophagales;Chitinophagaceae;Ginsengibacter;Ginsengibacter hankyongi
	Representative	GCF_003991195.1_ASM399119v1_genomic.fna	GCF_003991195.1	4528799	2479004	cellular organisms;Bacteria;FCB group;Bacteroidetes/Chlorobi group;Bacteroidetes;Chitinophagia;Chitinophagales;Chitinophagaceae;Gynurincola;Gynurincola endophyticus
	Representative	GCF_900089525.1_L11_genomic.fna	GCF_900089525.1	1112181	714549	cellular organisms;Bacteria;FCB group;Bacteroidetes/Chlorobi group;Bacteroidetes;Chitinophagia;Chitinophagales;Chitinophagaceae;Hydrotalea;Hydrotalea flava
	Representative	GCF_019249625.1_ASM1924962v1_genomic.fna	GCF_019249625.1	3474028	2803817	cellular organisms;Bacteria;FCB group;Bacteroidetes/Chlorobi group;Bacteroidetes;Chitinophagia;Chitinophagales;Chitinophagaceae;Hydrotalea;Hydrotalea lipotrueae
	Representative	GCF_003254115.1_ASM325411v1_genomic.fna	GCF_003254115.1	3271661	1004304	cellular organisms;Bacteria;FCB group;Bacteroidetes/Chlorobi group;Bacteroidetes;Chitinophagia;Chitinophagales;Chitinophagaceae;Hydrotalea;Hydrotalea sandarakina
	Representative	GCF_005233845.1_ASM523384v1_genomic.fna	GCF_005233845.1	5889818	2575867	cellular organisms;Bacteria;FCB group;Bacteroidetes/Chlorobi group;Bacteroidetes;Chitinophagia;Chitinophagales;Chitinophagaceae;Ilyomonas;Ilyomonas limi
	Representative	GCF_007830055.1_ASM783005v1_genomic.fna	GCF_007830055.1	4947672	510947	cellular organisms;Bacteria;FCB group;Bacteroidetes/Chlorobi group;Bacteroidetes;Chitinophagia;Chitinophagales;Chitinophagaceae;Lacibacter;Lacibacter cauensis
	Representative	GCF_004118265.1_ASM411826v1_genomic.fna	GCF_004118265.1	5070403	2508719	cellular organisms;Bacteria;FCB group;Bacteroidetes/Chlorobi group;Bacteroidetes;Chitinophagia;Chitinophagales;Chitinophagaceae;Lacibacter;Lacibacter luteus
	Representative	GCF_013106755.1_ASM1310675v1_genomic.fna	GCF_013106755.1	5486132	2656915	cellular organisms;Bacteria;FCB group;Bacteroidetes/Chlorobi group;Bacteroidetes;Chitinophagia;Chitinophagales;Chitinophagaceae;Limnovirga;Limnovirga soli
	Representative	GCF_000374125.1_ASM37412v1_genomic.fna	GCF_000374125.1	5929821	1122605	cellular organisms;Bacteria;FCB group;Bacteroidetes/Chlorobi group;Bacteroidetes;Chitinophagia;Chitinophagales;Chitinophagaceae;Niabella;Niabella aurantiaca;Niabella aurantiaca DSM 17617
	Representative	GCF_900101395.1_IMG-taxon_2619619035_annotated_assembly_genomic.fna	GCF_900101395.1	6102698	1285928	cellular organisms;Bacteria;FCB group;Bacteroidetes/Chlorobi group;Bacteroidetes;Chitinophagia;Chitinophagales;Chitinophagaceae;Niabella;Niabella drilacis
	Representative	GCF_001654455.1_ASM165445v1_genomic.fna	GCF_001654455.1	5627734	1176587	cellular organisms;Bacteria;FCB group;Bacteroidetes/Chlorobi group;Bacteroidetes;Chitinophagia;Chitinophagales;Chitinophagaceae;Niabella;Niabella ginsenosidivorans
	Representative	GCF_021044425.1_ASM2104442v1_genomic.fna	GCF_021044425.1	6480638	1752077	cellular organisms;Bacteria;FCB group;Bacteroidetes/Chlorobi group;Bacteroidetes;Chitinophagia;Chitinophagales;Chitinophagaceae;Niabella;Niabella pedocola
	Representative	GCF_000243115.2_ASM24311v3_genomic.fna	GCF_000243115.2	4697343	929713	cellular organisms;Bacteria;FCB group;Bacteroidetes/Chlorobi group;Bacteroidetes;Chitinophagia;Chitinophagales;Chitinophagaceae;Niabella;Niabella soli;Niabella soli DSM 19437
	Representative	GCF_003349965.1_ASM334996v1_genomic.fna	GCF_003349965.1	5522037	577386	cellular organisms;Bacteria;FCB group;Bacteroidetes/Chlorobi group;Bacteroidetes;Chitinophagia;Chitinophagales;Chitinophagaceae;Niabella;Niabella yanshanensis
	Representative	GCF_004834005.1_ASM483400v1_genomic.fna	GCF_004834005.1	8098766	2569763	cellular organisms;Bacteria;FCB group;Bacteroidetes/Chlorobi group;Bacteroidetes;Chitinophagia;Chitinophagales;Chitinophagaceae;Niastella;Niastella caeni
	Representative	GCF_000246855.1_ASM24685v1_genomic.fna	GCF_000246855.1	9033684	700598	cellular organisms;Bacteria;FCB group;Bacteroidetes/Chlorobi group;Bacteroidetes;Chitinophagia;Chitinophagales;Chitinophagaceae;Niastella;Niastella koreensis;Niastella koreensis GR20-10
	Representative	GCF_002078015.1_ASM207801v1_genomic.fna	GCF_002078015.1	8638863	550983	cellular organisms;Bacteria;FCB group;Bacteroidetes/Chlorobi group;Bacteroidetes;Chitinophagia;Chitinophagales;Chitinophagaceae;Niastella;Niastella populi
	Representative	GCF_017742245.1_ASM1774224v1_genomic.fna	GCF_017742245.1	8879385	2821487	cellular organisms;Bacteria;FCB group;Bacteroidetes/Chlorobi group;Bacteroidetes;Chitinophagia;Chitinophagales;Chitinophagaceae;Niastella;Niastella soli
	Representative	GCF_002077945.1_ASM207794v1_genomic.fna	GCF_002077945.1	10069681	1703345	cellular organisms;Bacteria;FCB group;Bacteroidetes/Chlorobi group;Bacteroidetes;Chitinophagia;Chitinophagales;Chitinophagaceae;Niastella;Niastella vici
	Representative	GCF_900110245.1_IMG-taxon_2599185237_annotated_assembly_genomic.fna	GCF_900110245.1	8549945	354355	cellular organisms;Bacteria;FCB group;Bacteroidetes/Chlorobi group;Bacteroidetes;Chitinophagia;Chitinophagales;Chitinophagaceae;Niastella;Niastella yeongjuensis
	Representative	GCF_007971225.1_ASM797122v1_genomic.fna	GCF_007971225.1	5528026	1813871	cellular organisms;Bacteria;FCB group;Bacteroidetes/Chlorobi group;Bacteroidetes;Chitinophagia;Chitinophagales;Chitinophagaceae;Panacibacter;Panacibacter ginsenosidivorans
	Representative	GCF_003332885.2_ASM333288v2_genomic.fna	GCF_003332885.2	4982387	2268757	cellular organisms;Bacteria;FCB group;Bacteroidetes/Chlorobi group;Bacteroidetes;Chitinophagia;Chitinophagales;Chitinophagaceae;Paracnuella;Paracnuella aquatica
	Representative	GCF_900115755.1_IMG-taxon_2693429887_annotated_assembly_genomic.fna	GCF_900115755.1	4989151	1465490	cellular organisms;Bacteria;FCB group;Bacteroidetes/Chlorobi group;Bacteroidetes;Chitinophagia;Chitinophagales;Chitinophagaceae;Parafilimonas;Parafilimonas terrae
	Representative	GCF_011759375.1_ASM1175937v1_genomic.fna	GCF_011759375.1	8730630	2716334	cellular organisms;Bacteria;FCB group;Bacteroidetes/Chlorobi group;Bacteroidetes;Chitinophagia;Chitinophagales;Chitinophagaceae;Paraflavitalea;Paraflavitalea devenefica
	Representative	GCF_003555545.1_ASM355554v1_genomic.fna	GCF_003555545.1	8443189	2315862	cellular organisms;Bacteria;FCB group;Bacteroidetes/Chlorobi group;Bacteroidetes;Chitinophagia;Chitinophagales;Chitinophagaceae;Paraflavitalea;Paraflavitalea soli
	Representative	GCF_009740285.1_ASM974028v1_genomic.fna	GCF_009740285.1	4372196	2676868	cellular organisms;Bacteria;FCB group;Bacteroidetes/Chlorobi group;Bacteroidetes;Chitinophagia;Chitinophagales;Chitinophagaceae;Phnomibacter;Phnomibacter ginsenosidimutans
	Representative	GCF_019130065.1_ASM1913006v1_genomic.fna	GCF_019130065.1	6859707	2851599	cellular organisms;Bacteria;FCB group;Bacteroidetes/Chlorobi group;Bacteroidetes;Chitinophagia;Chitinophagales;Chitinophagaceae;Pinibacter;Pinibacter aurantiacus
	Representative	GCF_004291315.1_ASM429131v1_genomic.fna	GCF_004291315.1	7772754	661488	cellular organisms;Bacteria;FCB group;Bacteroidetes/Chlorobi group;Bacteroidetes;Chitinophagia;Chitinophagales;Chitinophagaceae;Pseudobacter;Pseudobacter ginsenosidimutans
	No	GCF_007970185.1_ASM797018v1_genomic.fna	GCF_007970185.1	7797595	661488	cellular organisms;Bacteria;FCB group;Bacteroidetes/Chlorobi group;Bacteroidetes;Chitinophagia;Chitinophagales;Chitinophagaceae;Pseudobacter;Pseudobacter ginsenosidimutans
	Representative	GCF_004347775.1_ASM434777v1_genomic.fna	GCF_004347775.1	4804510	2502779	cellular organisms;Bacteria;FCB group;Bacteroidetes/Chlorobi group;Bacteroidetes;Chitinophagia;Chitinophagales;Chitinophagaceae;Pseudocnuella;Pseudocnuella soli
	Representative	GCF_003991355.1_ASM399135v1_genomic.fna	GCF_003991355.1	6713084	1884793	cellular organisms;Bacteria;FCB group;Bacteroidetes/Chlorobi group;Bacteroidetes;Chitinophagia;Chitinophagales;Chitinophagaceae;Pseudoflavitalea;Pseudoflavitalea rhizosphaerae
	Representative	GCF_014642875.1_ASM1464287v1_genomic.fna	GCF_014642875.1	7184733	1792502	cellular organisms;Bacteria;FCB group;Bacteroidetes/Chlorobi group;Bacteroidetes;Chitinophagia;Chitinophagales;Chitinophagaceae;Puia;Puia dinghuensis
	Representative	GCF_900167075.1_IMG-taxon_2634166300_annotated_assembly_genomic.fna	GCF_900167075.1	4092017	413434	cellular organisms;Bacteria;FCB group;Bacteroidetes/Chlorobi group;Bacteroidetes;Chitinophagia;Chitinophagales;Chitinophagaceae;Sediminibacterium;Sediminibacterium ginsengisoli
	Representative	GCF_004361915.1_ASM436191v1_genomic.fna	GCF_004361915.1	3859352	1086393	cellular organisms;Bacteria;FCB group;Bacteroidetes/Chlorobi group;Bacteroidetes;Chitinophagia;Chitinophagales;Chitinophagaceae;Sediminibacterium;Sediminibacterium goheungense
	Representative	GCF_009939005.1_ASM993900v1_genomic.fna	GCF_009939005.1	4517103	1978412	cellular organisms;Bacteria;FCB group;Bacteroidetes/Chlorobi group;Bacteroidetes;Chitinophagia;Chitinophagales;Chitinophagaceae;Sediminibacterium;Sediminibacterium roseum
	Representative	GCF_000511175.1_ASM51117v1_genomic.fna	GCF_000511175.1	3246830	1400522	cellular organisms;Bacteria;FCB group;Bacteroidetes/Chlorobi group;Bacteroidetes;Chitinophagia;Chitinophagales;Chitinophagaceae;Sediminibacterium;Sediminibacterium salmoneum;Sediminibacterium salmoneum NBRC 103935
	Representative	GCF_009939225.1_ASM993922v1_genomic.fna	GCF_009939225.1	3877323	2698829	cellular organisms;Bacteria;FCB group;Bacteroidetes/Chlorobi group;Bacteroidetes;Chitinophagia;Chitinophagales;Chitinophagaceae;Sediminibacterium;Sediminibacterium soli
	Representative	GCF_007991655.1_ASM799165v1_genomic.fna	GCF_007991655.1	5901356	670293	cellular organisms;Bacteria;FCB group;Bacteroidetes/Chlorobi group;Bacteroidetes;Chitinophagia;Chitinophagales;Chitinophagaceae;Segetibacter;Segetibacter aerophilus
	Representative	GCF_000374045.1_ASM37404v1_genomic.fna	GCF_000374045.1	6115289	1123248	cellular organisms;Bacteria;FCB group;Bacteroidetes/Chlorobi group;Bacteroidetes;Chitinophagia;Chitinophagales;Chitinophagaceae;Segetibacter;Segetibacter koreensis;Segetibacter koreensis DSM 18137
	Representative	GCF_003014535.1_ASM301453v1_genomic.fna	GCF_003014535.1	5843589	1434707	cellular organisms;Bacteria;FCB group;Bacteroidetes/Chlorobi group;Bacteroidetes;Chitinophagia;Chitinophagales;Chitinophagaceae;Taibaiella;Taibaiella chishuiensis
	Representative	GCF_003545695.1_ASM354569v1_genomic.fna	GCF_003545695.1	4830174	2301235	cellular organisms;Bacteria;FCB group;Bacteroidetes/Chlorobi group;Bacteroidetes;Chitinophagia;Chitinophagales;Chitinophagaceae;Taibaiella;Taibaiella helva
	Representative	GCF_003545715.1_ASM354571v1_genomic.fna	GCF_003545715.1	5948209	1268548	cellular organisms;Bacteria;FCB group;Bacteroidetes/Chlorobi group;Bacteroidetes;Chitinophagia;Chitinophagales;Chitinophagaceae;Taibaiella;Taibaiella koreensis
	Representative	GCF_008629695.1_ASM862969v1_genomic.fna	GCF_008629695.1	4274622	2608001	cellular organisms;Bacteria;FCB group;Bacteroidetes/Chlorobi group;Bacteroidetes;Chitinophagia;Chitinophagales;Chitinophagaceae;Taibaiella;Taibaiella lutea
	Representative	GCF_003236175.1_ASM323617v1_genomic.fna	GCF_003236175.1	5390806	1649169	cellular organisms;Bacteria;FCB group;Bacteroidetes/Chlorobi group;Bacteroidetes;Chitinophagia;Chitinophagales;Chitinophagaceae;Taibaiella;Taibaiella soli
	Representative	GCF_000425585.1_ASM42558v1_genomic.fna	GCF_000425585.1	4689304	1123356	cellular organisms;Bacteria;FCB group;Bacteroidetes/Chlorobi group;Bacteroidetes;Chitinophagia;Chitinophagales;Chitinophagaceae;Terrimonas;Terrimonas ferruginea;Terrimonas ferruginea DSM 30193
	Representative	GCF_002797735.1_ASM279773v1_genomic.fna	GCF_002797735.1	2841668	454188	cellular organisms;Bacteria;FCB group;Bacteroidetes/Chlorobi group;Bacteroidetes;Chitinophagia;Chitinophagales;Chitinophagaceae;Thermoflavifilum;Thermoflavifilum aggregans
	Representative	GCF_900116565.1_IMG-taxon_2600255258_annotated_assembly_genomic.fna	GCF_900116565.1	2858453	1393122	cellular organisms;Bacteria;FCB group;Bacteroidetes/Chlorobi group;Bacteroidetes;Chitinophagia;Chitinophagales;Chitinophagaceae;Thermoflavifilum;Thermoflavifilum thermophilum
	Representative	GCF_000020565.1_ASM2056v1_genomic.fna	GCF_000020565.1	1884364	452471	cellular organisms;Bacteria;FCB group;Bacteroidetes/Chlorobi group;Bacteroidetes;Cytophagia;Cytophagales;Amoebophilaceae;Candidatus Amoebophilus;Candidatus Amoebophilus asiaticus;Candidatus Amoebophilus asiaticus 5a2
	Representative	GCF_003176915.1_ASM317691v1_genomic.fna	GCF_003176915.1	1193042	247481	cellular organisms;Bacteria;FCB group;Bacteroidetes/Chlorobi group;Bacteroidetes;Cytophagia;Cytophagales;Amoebophilaceae;Candidatus Cardinium;Candidatus Cardinium hertigii
	Representative	GCF_004300865.1_CAAS_CanCar1.0_genomic.fna	GCF_004300865.1	997035	672794	cellular organisms;Bacteria;FCB group;Bacteroidetes/Chlorobi group;Bacteroidetes;Cytophagia;Cytophagales;Amoebophilaceae;Candidatus Cardinium;unclassified Candidatus Cardinium;Cardinium endosymbiont of Bemisia tabaci
	Representative	GCF_004354815.1_ASM435481v1_genomic.fna	GCF_004354815.1	1144234	2304601	cellular organisms;Bacteria;FCB group;Bacteroidetes/Chlorobi group;Bacteroidetes;Cytophagia;Cytophagales;Amoebophilaceae;Candidatus Cardinium;unclassified Candidatus Cardinium;Cardinium endosymbiont of Culicoides punctatus
	Representative	GCF_007559345.1_ASM755934v1_genomic.fna	GCF_007559345.1	1482894	2597823	cellular organisms;Bacteria;FCB group;Bacteroidetes/Chlorobi group;Bacteroidetes;Cytophagia;Cytophagales;Amoebophilaceae;Candidatus Cardinium;unclassified Candidatus Cardinium;Cardinium endosymbiont of Dermatophagoides farinae
	Representative	GCF_000304455.1_CCh_cEper1_genomic.fna	GCF_000304455.1	945030	1231626	cellular organisms;Bacteria;FCB group;Bacteroidetes/Chlorobi group;Bacteroidetes;Cytophagia;Cytophagales;Amoebophilaceae;Candidatus Cardinium;unclassified Candidatus Cardinium;Cardinium endosymbiont of Encarsia pergandiella;Cardinium endosymbiont cEper1 of Encarsia pergandiella
	Representative	GCF_003351905.1_ASM335190v1_genomic.fna	GCF_003351905.1	1103593	650378	cellular organisms;Bacteria;FCB group;Bacteroidetes/Chlorobi group;Bacteroidetes;Cytophagia;Cytophagales;Amoebophilaceae;Candidatus Cardinium;unclassified Candidatus Cardinium;Cardinium endosymbiont of Sogatella furcifera
	Representative	GCF_000265505.1_ASM26550v1_genomic.fna	GCF_000265505.1	4919337	880071	cellular organisms;Bacteria;FCB group;Bacteroidetes/Chlorobi group;Bacteroidetes;Cytophagia;Cytophagales;Bernardetiaceae;Bernardetia;Bernardetia litoralis;Bernardetia litoralis DSM 6794
	Representative	GCF_000422585.1_ASM42258v1_genomic.fna	GCF_000422585.1	4261136	1121903	cellular organisms;Bacteria;FCB group;Bacteroidetes/Chlorobi group;Bacteroidetes;Cytophagia;Cytophagales;Bernardetiaceae;Hugenholtzia;Hugenholtzia roseola;Hugenholtzia roseola DSM 9546
	Representative	GCF_900100765.1_IMG-taxon_2675903159_annotated_assembly_genomic.fna	GCF_900100765.1	7111243	1075417	cellular organisms;Bacteria;FCB group;Bacteroidetes/Chlorobi group;Bacteroidetes;Cytophagia;Cytophagales;Catalimonadaceae;Catalinimonas;Catalinimonas alkaloidigena
	Representative	GCF_000348925.1_CeAn1_genomic.fna	GCF_000348925.1	4782140	1279009	cellular organisms;Bacteria;FCB group;Bacteroidetes/Chlorobi group;Bacteroidetes;Cytophagia;Cytophagales;Cesiribacteraceae;Cesiribacter;Cesiribacter andamanensis;Cesiribacter andamanensis AMV16
	Representative	GCF_000346615.1_NafTru1.0_genomic.fna	GCF_000346615.1	4815308	1124780	cellular organisms;Bacteria;FCB group;Bacteroidetes/Chlorobi group;Bacteroidetes;Cytophagia;Cytophagales;Cesiribacteraceae;Nafulsella;Nafulsella turpanensis;Nafulsella turpanensis ZLM-10
	Representative	GCF_017051695.1_ASM1705169v1_genomic.fna	GCF_017051695.1	5617124	1634955	cellular organisms;Bacteria;FCB group;Bacteroidetes/Chlorobi group;Bacteroidetes;Cytophagia;Cytophagales;Cyclobacteriaceae;Algoriphagus;Algoriphagus aestuarii
	Representative	GCF_017254835.1_ASM1725483v1_genomic.fna	GCF_017254835.1	5320711	1852016	cellular organisms;Bacteria;FCB group;Bacteroidetes/Chlorobi group;Bacteroidetes;Cytophagia;Cytophagales;Cyclobacteriaceae;Algoriphagus;Algoriphagus aestuariicola
	Representative	GCF_900103735.1_IMG-taxon_2595698204_annotated_assembly_genomic.fna	GCF_900103735.1	4861147	279824	cellular organisms;Bacteria;FCB group;Bacteroidetes/Chlorobi group;Bacteroidetes;Cytophagia;Cytophagales;Cyclobacteriaceae;Algoriphagus;Algoriphagus alkaliphilus
	Representative	GCF_002150685.1_ASM215068v1_genomic.fna	GCF_002150685.1	5896708	238540	cellular organisms;Bacteria;FCB group;Bacteroidetes/Chlorobi group;Bacteroidetes;Cytophagia;Cytophagales;Cyclobacteriaceae;Algoriphagus;Algoriphagus antarcticus
	Representative	GCF_003253485.1_ASM325348v1_genomic.fna	GCF_003253485.1	4904297	475299	cellular organisms;Bacteria;FCB group;Bacteroidetes/Chlorobi group;Bacteroidetes;Cytophagia;Cytophagales;Cyclobacteriaceae;Algoriphagus;Algoriphagus aquaeductus
	Representative	GCF_900112005.1_IMG-taxon_2634166319_annotated_assembly_genomic.fna	GCF_900112005.1	5123076	237018	cellular organisms;Bacteria;FCB group;Bacteroidetes/Chlorobi group;Bacteroidetes;Cytophagia;Cytophagales;Cyclobacteriaceae;Algoriphagus;Algoriphagus aquimarinus
	Representative	GCF_004358035.1_ASM435803v1_genomic.fna	GCF_004358035.1	4342804	2547398	cellular organisms;Bacteria;FCB group;Bacteroidetes/Chlorobi group;Bacteroidetes;Cytophagia;Cytophagales;Cyclobacteriaceae;Algoriphagus;Algoriphagus aquimaris
	Representative	GCF_900108085.1_IMG-taxon_2599185235_annotated_assembly_genomic.fna	GCF_900108085.1	4843112	1120964	cellular organisms;Bacteria;FCB group;Bacteroidetes/Chlorobi group;Bacteroidetes;Cytophagia;Cytophagales;Cyclobacteriaceae;Algoriphagus;Algoriphagus boritolerans;Algoriphagus boritolerans DSM 17298 = JCM 18970
	Representative	GCF_004362805.1_ASM436280v1_genomic.fna	GCF_004362805.1	4178193	1442587	cellular organisms;Bacteria;FCB group;Bacteroidetes/Chlorobi group;Bacteroidetes;Cytophagia;Cytophagales;Cyclobacteriaceae;Algoriphagus;Algoriphagus boseongensis
	Representative	GCF_003254055.1_ASM325405v1_genomic.fna	GCF_003254055.1	5195088	237019	cellular organisms;Bacteria;FCB group;Bacteroidetes/Chlorobi group;Bacteroidetes;Cytophagia;Cytophagales;Cyclobacteriaceae;Algoriphagus;Algoriphagus chordae
	Representative	GCF_900101705.1_IMG-taxon_2622736587_annotated_assembly_genomic.fna	GCF_900101705.1	4677364	686796	cellular organisms;Bacteria;FCB group;Bacteroidetes/Chlorobi group;Bacteroidetes;Cytophagia;Cytophagales;Cyclobacteriaceae;Algoriphagus;Algoriphagus faecimaris
	Representative	GCF_002807035.1_ASM280703v1_genomic.fna	GCF_002807035.1	4493928	2007308	cellular organisms;Bacteria;FCB group;Bacteroidetes/Chlorobi group;Bacteroidetes;Cytophagia;Cytophagales;Cyclobacteriaceae;Algoriphagus;Algoriphagus formosus
	Representative	GCF_900129785.1_IMG-taxon_2698536714_annotated_assembly_genomic.fna	GCF_900129785.1	4979133	226505	cellular organisms;Bacteria;FCB group;Bacteroidetes/Chlorobi group;Bacteroidetes;Cytophagia;Cytophagales;Cyclobacteriaceae;Algoriphagus;Algoriphagus halophilus
	Representative	GCF_900113375.1_IMG-taxon_2622736517_annotated_assembly_genomic.fna	GCF_900113375.1	4332713	435880	cellular organisms;Bacteria;FCB group;Bacteroidetes/Chlorobi group;Bacteroidetes;Cytophagia;Cytophagales;Cyclobacteriaceae;Algoriphagus;Algoriphagus hitonicola
	Representative	GCF_014206875.1_ASM1420687v1_genomic.fna	GCF_014206875.1	5430064	1836499	cellular organisms;Bacteria;FCB group;Bacteroidetes/Chlorobi group;Bacteroidetes;Cytophagia;Cytophagales;Cyclobacteriaceae;Algoriphagus;Algoriphagus iocasae
	Representative	GCF_004571135.1_ASM457113v1_genomic.fna	GCF_004571135.1	3930326	2562278	cellular organisms;Bacteria;FCB group;Bacteroidetes/Chlorobi group;Bacteroidetes;Cytophagia;Cytophagales;Cyclobacteriaceae;Algoriphagus;Algoriphagus kandeliae
	Representative	GCF_003583985.1_ASM358398v1_genomic.fna	GCF_003583985.1	4705184	2056311	cellular organisms;Bacteria;FCB group;Bacteroidetes/Chlorobi group;Bacteroidetes;Cytophagia;Cytophagales;Cyclobacteriaceae;Algoriphagus;Algoriphagus lacus
	Representative	GCF_003259255.1_ASM325925v1_genomic.fna	GCF_003259255.1	4846351	2202829	cellular organisms;Bacteria;FCB group;Bacteroidetes/Chlorobi group;Bacteroidetes;Cytophagia;Cytophagales;Cyclobacteriaceae;Algoriphagus;Algoriphagus litoralis
	Representative	GCF_900116615.1_IMG-taxon_2639762564_annotated_assembly_genomic.fna	GCF_900116615.1	5427584	305507	cellular organisms;Bacteria;FCB group;Bacteroidetes/Chlorobi group;Bacteroidetes;Cytophagia;Cytophagales;Cyclobacteriaceae;Algoriphagus;Algoriphagus locisalis
	Representative	GCF_017051705.1_ASM1705170v1_genomic.fna	GCF_017051705.1	4724731	613197	cellular organisms;Bacteria;FCB group;Bacteroidetes/Chlorobi group;Bacteroidetes;Cytophagia;Cytophagales;Cyclobacteriaceae;Algoriphagus;Algoriphagus lutimaris
	Representative	GCF_000166275.1_ASM16627v1_genomic.fna	GCF_000166275.1	4787724	388413	cellular organisms;Bacteria;FCB group;Bacteroidetes/Chlorobi group;Bacteroidetes;Cytophagia;Cytophagales;Cyclobacteriaceae;Algoriphagus;Algoriphagus machipongonensis
	Representative	GCF_000429425.1_ASM42942v1_genomic.fna	GCF_000429425.1	4155386	1120965	cellular organisms;Bacteria;FCB group;Bacteroidetes/Chlorobi group;Bacteroidetes;Cytophagia;Cytophagales;Cyclobacteriaceae;Algoriphagus;Algoriphagus mannitolivorans;Algoriphagus mannitolivorans DSM 15301
	Representative	GCF_019802145.1_ASM1980214v1_genomic.fna	GCF_019802145.1	4187176	264027	cellular organisms;Bacteria;FCB group;Bacteroidetes/Chlorobi group;Bacteroidetes;Cytophagia;Cytophagales;Cyclobacteriaceae;Algoriphagus;Algoriphagus marincola
	Representative	GCF_001936475.1_ASM193647v1_genomic.fna	GCF_001936475.1	4875882	1925762	cellular organisms;Bacteria;FCB group;Bacteroidetes/Chlorobi group;Bacteroidetes;Cytophagia;Cytophagales;Cyclobacteriaceae;Algoriphagus;Algoriphagus marinus
	Representative	GCF_017254915.1_ASM1725491v1_genomic.fna	GCF_017254915.1	5327493	2811231	cellular organisms;Bacteria;FCB group;Bacteroidetes/Chlorobi group;Bacteroidetes;Cytophagia;Cytophagales;Cyclobacteriaceae;Algoriphagus;Algoriphagus oliviformis
	Representative	GCF_900115305.1_IMG-taxon_2622736437_annotated_assembly_genomic.fna	GCF_900115305.1	4095532	226506	cellular organisms;Bacteria;FCB group;Bacteroidetes/Chlorobi group;Bacteroidetes;Cytophagia;Cytophagales;Cyclobacteriaceae;Algoriphagus;Algoriphagus ornithinivorans
	Representative	GCF_017254845.1_ASM1725484v1_genomic.fna	GCF_017254845.1	5289349	2811234	cellular organisms;Bacteria;FCB group;Bacteroidetes/Chlorobi group;Bacteroidetes;Cytophagia;Cytophagales;Cyclobacteriaceae;Algoriphagus;Algoriphagus pacificus
	Representative	GCF_003254355.1_ASM325435v1_genomic.fna	GCF_003254355.1	4999846	57028	cellular organisms;Bacteria;FCB group;Bacteroidetes/Chlorobi group;Bacteroidetes;Cytophagia;Cytophagales;Cyclobacteriaceae;Algoriphagus;Algoriphagus ratkowskyi
	Representative	GCF_001442615.1_ASM144261v1_genomic.fna	GCF_001442615.1	6135435	1750590	cellular organisms;Bacteria;FCB group;Bacteroidetes/Chlorobi group;Bacteroidetes;Cytophagia;Cytophagales;Cyclobacteriaceae;Algoriphagus;Algoriphagus resistens
	Representative	GCF_001593605.1_ASM159360v1_genomic.fna	GCF_001593605.1	3882610	1727163	cellular organisms;Bacteria;FCB group;Bacteroidetes/Chlorobi group;Bacteroidetes;Cytophagia;Cytophagales;Cyclobacteriaceae;Algoriphagus;Algoriphagus sanaruensis
	Representative	GCF_000429445.1_ASM42944v1_genomic.fna	GCF_000429445.1	5789689	1120967	cellular organisms;Bacteria;FCB group;Bacteroidetes/Chlorobi group;Bacteroidetes;Cytophagia;Cytophagales;Cyclobacteriaceae;Algoriphagus;Algoriphagus terrigena;Algoriphagus terrigena DSM 22685
	Representative	GCF_000429465.1_ASM42946v1_genomic.fna	GCF_000429465.1	4713875	1120968	cellular organisms;Bacteria;FCB group;Bacteroidetes/Chlorobi group;Bacteroidetes;Cytophagia;Cytophagales;Cyclobacteriaceae;Algoriphagus;Algoriphagus vanfongensis;Algoriphagus vanfongensis DSM 17529
	Representative	GCF_003259505.1_ASM325950v1_genomic.fna	GCF_003259505.1	4979768	291403	cellular organisms;Bacteria;FCB group;Bacteroidetes/Chlorobi group;Bacteroidetes;Cytophagia;Cytophagales;Cyclobacteriaceae;Algoriphagus;Algoriphagus yeomjeoni
	Representative	GCF_004366575.1_ASM436657v1_genomic.fna	GCF_004366575.1	4803351	1073327	cellular organisms;Bacteria;FCB group;Bacteroidetes/Chlorobi group;Bacteroidetes;Cytophagia;Cytophagales;Cyclobacteriaceae;Algoriphagus;Algoriphagus zhangzhouensis
	No	GCF_019443765.1_ASM1944376v1_genomic.fna	GCF_019443765.1	4797669	2705473	cellular organisms;Bacteria;FCB group;Bacteroidetes/Chlorobi group;Bacteroidetes;Cytophagia;Cytophagales;Cyclobacteriaceae;Algoriphagus;unclassified Algoriphagus;Algoriphagus sp. NBT04N3
	Representative	GCF_003316845.1_ASM331684v1_genomic.fna	GCF_003316845.1	5138401	2249427	cellular organisms;Bacteria;FCB group;Bacteroidetes/Chlorobi group;Bacteroidetes;Cytophagia;Cytophagales;Cyclobacteriaceae;Aquiflexum;Aquiflexum aquatile
	Representative	GCF_900176595.1_IMG-taxon_2506520046_annotated_assembly_genomic.fna	GCF_900176595.1	5987195	758820	cellular organisms;Bacteria;FCB group;Bacteroidetes/Chlorobi group;Bacteroidetes;Cytophagia;Cytophagales;Cyclobacteriaceae;Aquiflexum;Aquiflexum balticum;Aquiflexum balticum DSM 16537
	Representative	GCF_015476655.1_ASM1547665v1_genomic.fna	GCF_015476655.1	5954323	2483805	cellular organisms;Bacteria;FCB group;Bacteroidetes/Chlorobi group;Bacteroidetes;Cytophagia;Cytophagales;Cyclobacteriaceae;Aquiflexum;Aquiflexum lacus
	Representative	GCF_019343195.1_ASM1934319v1_genomic.fna	GCF_019343195.1	5362718	2487934	cellular organisms;Bacteria;FCB group;Bacteroidetes/Chlorobi group;Bacteroidetes;Cytophagia;Cytophagales;Cyclobacteriaceae;Arthrospiribacter;Arthrospiribacter ruber
	Representative	GCF_014637795.1_ASM1463779v1_genomic.fna	GCF_014637795.1	4649588	1323734	cellular organisms;Bacteria;FCB group;Bacteroidetes/Chlorobi group;Bacteroidetes;Cytophagia;Cytophagales;Cyclobacteriaceae;Belliella;Belliella aquatica
	Representative	GCF_000265405.1_ASM26540v1_genomic.fna	GCF_000265405.1	4196595	866536	cellular organisms;Bacteria;FCB group;Bacteroidetes/Chlorobi group;Bacteroidetes;Cytophagia;Cytophagales;Cyclobacteriaceae;Belliella;Belliella baltica;Belliella baltica DSM 15883
	Representative	GCF_900188245.1_IMG-taxon_2706794919_annotated_assembly_genomic.fna	GCF_900188245.1	3884192	1500549	cellular organisms;Bacteria;FCB group;Bacteroidetes/Chlorobi group;Bacteroidetes;Cytophagia;Cytophagales;Cyclobacteriaceae;Belliella;Belliella buryatensis
	Representative	GCF_900156785.1_IMG-taxon_2681813558_annotated_assembly_genomic.fna	GCF_900156785.1	4111627	529505	cellular organisms;Bacteria;FCB group;Bacteroidetes/Chlorobi group;Bacteroidetes;Cytophagia;Cytophagales;Cyclobacteriaceae;Belliella;Belliella pelovolcani
	Representative	GCF_004216715.1_ASM421671v1_genomic.fna	GCF_004216715.1	5044389	1187080	cellular organisms;Bacteria;FCB group;Bacteroidetes/Chlorobi group;Bacteroidetes;Cytophagia;Cytophagales;Cyclobacteriaceae;Cecembia;Cecembia calidifontis
	Representative	GCF_000298295.1_ASM29829v1_genomic.fna	GCF_000298295.1	4873546	1225176	cellular organisms;Bacteria;FCB group;Bacteroidetes/Chlorobi group;Bacteroidetes;Cytophagia;Cytophagales;Cyclobacteriaceae;Cecembia;Cecembia lonarensis;Cecembia lonarensis LW9
	Representative	GCF_003014575.1_ASM301457v1_genomic.fna	GCF_003014575.1	4750602	1485585	cellular organisms;Bacteria;FCB group;Bacteroidetes/Chlorobi group;Bacteroidetes;Cytophagia;Cytophagales;Cyclobacteriaceae;Cecembia;Cecembia rubra
	Representative	GCF_001050135.1_ASM105013v1_genomic.fna	GCF_001050135.1	6158829	320787	cellular organisms;Bacteria;FCB group;Bacteroidetes/Chlorobi group;Bacteroidetes;Cytophagia;Cytophagales;Cyclobacteriaceae;Cyclobacterium;Cyclobacterium amurskyense
	Representative	GCF_010994275.1_ASM1099427v1_genomic.fna	GCF_010994275.1	5797578	708087	cellular organisms;Bacteria;FCB group;Bacteroidetes/Chlorobi group;Bacteroidetes;Cytophagia;Cytophagales;Cyclobacteriaceae;Cyclobacterium;Cyclobacterium jeungdonense
	Representative	GCF_900143075.1_IMG-taxon_2617270779_annotated_assembly_genomic.fna	GCF_900143075.1	5677892	388280	cellular organisms;Bacteria;FCB group;Bacteroidetes/Chlorobi group;Bacteroidetes;Cytophagia;Cytophagales;Cyclobacteriaceae;Cyclobacterium;Cyclobacterium lianum
	Representative	GCF_000222485.1_ASM22248v1_genomic.fna	GCF_000222485.1	6221273	880070	cellular organisms;Bacteria;FCB group;Bacteroidetes/Chlorobi group;Bacteroidetes;Cytophagia;Cytophagales;Cyclobacteriaceae;Cyclobacterium;Cyclobacterium marinum;Cyclobacterium marinum DSM 745
	Representative	GCF_011290685.1_ASM1129068v1_genomic.fna	GCF_011290685.1	6173782	2716263	cellular organisms;Bacteria;FCB group;Bacteroidetes/Chlorobi group;Bacteroidetes;Cytophagia;Cytophagales;Cyclobacteriaceae;Cyclobacterium;Cyclobacterium plantarum
	Representative	GCF_007991695.1_ASM799169v1_genomic.fna	GCF_007991695.1	6236233	1350429	cellular organisms;Bacteria;FCB group;Bacteroidetes/Chlorobi group;Bacteroidetes;Cytophagia;Cytophagales;Cyclobacteriaceae;Cyclobacterium;Cyclobacterium qasimii
	Representative	GCF_010119225.1_ASM1011922v1_genomic.fna	GCF_010119225.1	5675534	2666137	cellular organisms;Bacteria;FCB group;Bacteroidetes/Chlorobi group;Bacteroidetes;Cytophagia;Cytophagales;Cyclobacteriaceae;Cyclobacterium;Cyclobacterium roseum
	Representative	GCF_010119245.1_ASM1011924v1_genomic.fna	GCF_010119245.1	5876119	2666329	cellular organisms;Bacteria;FCB group;Bacteroidetes/Chlorobi group;Bacteroidetes;Cytophagia;Cytophagales;Cyclobacteriaceae;Cyclobacterium;Cyclobacterium salsum
	Representative	GCF_900109255.1_IMG-taxon_2651870114_annotated_assembly_genomic.fna	GCF_900109255.1	5664859	1297121	cellular organisms;Bacteria;FCB group;Bacteroidetes/Chlorobi group;Bacteroidetes;Cytophagia;Cytophagales;Cyclobacteriaceae;Cyclobacterium;Cyclobacterium xiamenense
	Representative	GCF_014841125.1_ASM1484112v1_genomic.fna	GCF_014841125.1	5391751	2774144	cellular organisms;Bacteria;FCB group;Bacteroidetes/Chlorobi group;Bacteroidetes;Cytophagia;Cytophagales;Cyclobacteriaceae;Echinicola;Echinicola arenosa
	Representative	GCF_014651455.1_ASM1465145v1_genomic.fna	GCF_014651455.1	5459324	346377	cellular organisms;Bacteria;FCB group;Bacteroidetes/Chlorobi group;Bacteroidetes;Cytophagia;Cytophagales;Cyclobacteriaceae;Echinicola;Echinicola pacifica
	Representative	GCF_005281475.1_ASM528147v1_genomic.fna	GCF_005281475.1	6064527	1807691	cellular organisms;Bacteria;FCB group;Bacteroidetes/Chlorobi group;Bacteroidetes;Cytophagia;Cytophagales;Cyclobacteriaceae;Echinicola;Echinicola rosea
	Representative	GCF_014280965.1_ASM1428096v1_genomic.fna	GCF_014280965.1	5142139	2762757	cellular organisms;Bacteria;FCB group;Bacteroidetes/Chlorobi group;Bacteroidetes;Cytophagia;Cytophagales;Cyclobacteriaceae;Echinicola;Echinicola salinicaeni
	Representative	GCF_018642165.1_ASM1864216v1_genomic.fna	GCF_018642165.1	5639862	1035916	cellular organisms;Bacteria;FCB group;Bacteroidetes/Chlorobi group;Bacteroidetes;Cytophagia;Cytophagales;Cyclobacteriaceae;Echinicola;Echinicola shivajiensis
	Representative	GCF_006575665.1_ASM657566v1_genomic.fna	GCF_006575665.1	5550304	2591634	cellular organisms;Bacteria;FCB group;Bacteroidetes/Chlorobi group;Bacteroidetes;Cytophagia;Cytophagales;Cyclobacteriaceae;Echinicola;Echinicola soli
	Representative	GCF_003260975.1_ASM326097v1_genomic.fna	GCF_003260975.1	6252144	1795355	cellular organisms;Bacteria;FCB group;Bacteroidetes/Chlorobi group;Bacteroidetes;Cytophagia;Cytophagales;Cyclobacteriaceae;Echinicola;Echinicola strongylocentroti
	Representative	GCF_000325705.1_ASM32570v1_genomic.fna	GCF_000325705.1	5608040	926556	cellular organisms;Bacteria;FCB group;Bacteroidetes/Chlorobi group;Bacteroidetes;Cytophagia;Cytophagales;Cyclobacteriaceae;Echinicola;Echinicola vietnamensis;Echinicola vietnamensis DSM 17526
	Representative	GCF_000295935.2_IndiAl02_genomic.fna	GCF_000295935.2	5041428	1189612	cellular organisms;Bacteria;FCB group;Bacteroidetes/Chlorobi group;Bacteroidetes;Cytophagia;Cytophagales;Cyclobacteriaceae;Indibacter;Indibacter alkaliphilus;Indibacter alkaliphilus LW1
	Representative	GCF_018449405.1_ASM1844940v1_genomic.fna	GCF_018449405.1	4297343	1237105	cellular organisms;Bacteria;FCB group;Bacteroidetes/Chlorobi group;Bacteroidetes;Cytophagia;Cytophagales;Cyclobacteriaceae;Litoribacter;Litoribacter alkaliphilus
	Representative	GCF_007483685.1_ASM748368v1_genomic.fna	GCF_007483685.1	4507519	2598460	cellular organisms;Bacteria;FCB group;Bacteroidetes/Chlorobi group;Bacteroidetes;Cytophagia;Cytophagales;Cyclobacteriaceae;Litoribacter;Litoribacter populi
	Representative	GCF_018500185.1_ASM1850018v1_genomic.fna	GCF_018500185.1	4129873	702568	cellular organisms;Bacteria;FCB group;Bacteroidetes/Chlorobi group;Bacteroidetes;Cytophagia;Cytophagales;Cyclobacteriaceae;Litoribacter;Litoribacter ruber
	Representative	GCF_009797935.1_ASM979793v1_genomic.fna	GCF_009797935.1	6800593	2483804	cellular organisms;Bacteria;FCB group;Bacteroidetes/Chlorobi group;Bacteroidetes;Cytophagia;Cytophagales;Cyclobacteriaceae;Lunatibacter;Lunatibacter salilacus
	Representative	GCF_000390185.1_Lulo1_genomic.fna	GCF_000390185.1	5404510	1232681	cellular organisms;Bacteria;FCB group;Bacteroidetes/Chlorobi group;Bacteroidetes;Cytophagia;Cytophagales;Cyclobacteriaceae;Lunatimonas;Lunatimonas lonarensis
	Representative	GCF_017811155.1_ASM1781115v1_genomic.fna	GCF_017811155.1	5481459	1774590	cellular organisms;Bacteria;FCB group;Bacteroidetes/Chlorobi group;Bacteroidetes;Cytophagia;Cytophagales;Cyclobacteriaceae;Lunatimonas;Lunatimonas salinarum
	Representative	GCF_000330725.2_ASM33072v2_genomic.fna	GCF_000330725.2	4857873	1239962	cellular organisms;Bacteria;FCB group;Bacteroidetes/Chlorobi group;Bacteroidetes;Cytophagia;Cytophagales;Cyclobacteriaceae;Mariniradius;Mariniradius saccharolyticus;Mariniradius saccharolyticus AK6
	Representative	GCF_003003005.1_ASM300300v1_genomic.fna	GCF_003003005.1	5004560	1750599	cellular organisms;Bacteria;FCB group;Bacteroidetes/Chlorobi group;Bacteroidetes;Cytophagia;Cytophagales;Cyclobacteriaceae;Mongoliibacter;Mongoliibacter ruber
	No	GCF_021596945.1_ASM2159694v1_genomic.fna	GCF_021596945.1	4816617	2782006	cellular organisms;Bacteria;FCB group;Bacteroidetes/Chlorobi group;Bacteroidetes;Cytophagia;Cytophagales;Cyclobacteriaceae;Mongoliitalea;Mongoliitalea daihaiensis
	Representative	GCF_014652135.1_ASM1465213v1_genomic.fna	GCF_014652135.1	4482686	849756	cellular organisms;Bacteria;FCB group;Bacteroidetes/Chlorobi group;Bacteroidetes;Cytophagia;Cytophagales;Cyclobacteriaceae;Mongoliitalea;Mongoliitalea lutea
	Representative	GCF_000265075.1_ASM26507v1_genomic.fna	GCF_000265075.1	3645974	1189621	cellular organisms;Bacteria;FCB group;Bacteroidetes/Chlorobi group;Bacteroidetes;Cytophagia;Cytophagales;Cyclobacteriaceae;Nitritalea;Nitritalea halalkaliphila;Nitritalea halalkaliphila LW7
	Representative	GCF_015354735.1_ASM1535473v1_genomic.fna	GCF_015354735.1	5377583	2755358	cellular organisms;Bacteria;FCB group;Bacteroidetes/Chlorobi group;Bacteroidetes;Cytophagia;Cytophagales;Cyclobacteriaceae;Pararhodonellum;Pararhodonellum marinum
	Representative	GCF_016464625.1_ASM1646462v1_genomic.fna	GCF_016464625.1	3123221	2793196	cellular organisms;Bacteria;FCB group;Bacteroidetes/Chlorobi group;Bacteroidetes;Cytophagia;Cytophagales;Cyclobacteriaceae;Penaeicola;Penaeicola halotolerans
	Representative	GCF_000714815.1_Anditalea_andensis_genome_genomic.fna	GCF_000714815.1	5436079	1048983	cellular organisms;Bacteria;FCB group;Bacteroidetes/Chlorobi group;Bacteroidetes;Cytophagia;Cytophagales;Cytophagaceae;Anditalea;Anditalea andensis
	Representative	GCF_004307415.1_ASM430741v1_genomic.fna	GCF_004307415.1	2532431	2516559	cellular organisms;Bacteria;FCB group;Bacteroidetes/Chlorobi group;Bacteroidetes;Cytophagia;Cytophagales;Cytophagaceae;Aquirufa;Aquirufa antheringensis
	Representative	GCF_011090385.1_ASM1109038v1_genomic.fna	GCF_011090385.1	3239524	2516556	cellular organisms;Bacteria;FCB group;Bacteroidetes/Chlorobi group;Bacteroidetes;Cytophagia;Cytophagales;Cytophagaceae;Aquirufa;Aquirufa beregesia
	Representative	GCF_011250515.1_ASM1125051v1_genomic.fna	GCF_011250515.1	3124563	2715124	cellular organisms;Bacteria;FCB group;Bacteroidetes/Chlorobi group;Bacteroidetes;Cytophagia;Cytophagales;Cytophagaceae;Aquirufa;Aquirufa ecclesiirivi
	Representative	GCF_003143535.1_ASM314353v1_genomic.fna	GCF_003143535.1	3116291	2516557	cellular organisms;Bacteria;FCB group;Bacteroidetes/Chlorobi group;Bacteroidetes;Cytophagia;Cytophagales;Cytophagaceae;Aquirufa;Aquirufa nivalisilvae
	Representative	GCF_004118285.1_ASM411828v1_genomic.fna	GCF_004118285.1	2905661	2509241	cellular organisms;Bacteria;FCB group;Bacteroidetes/Chlorobi group;Bacteroidetes;Cytophagia;Cytophagales;Cytophagaceae;Aquirufa;Aquirufa rosea
	Representative	GCF_004348825.1_ASM434882v1_genomic.fna	GCF_004348825.1	5833513	2070510	cellular organisms;Bacteria;FCB group;Bacteroidetes/Chlorobi group;Bacteroidetes;Cytophagia;Cytophagales;Cytophagaceae;Arundinibacter;Arundinibacter roseus
	Representative	GCF_003990915.1_ASM399091v1_genomic.fna	GCF_003990915.1	4715487	2482724	cellular organisms;Bacteria;FCB group;Bacteroidetes/Chlorobi group;Bacteroidetes;Cytophagia;Cytophagales;Cytophagaceae;Chryseotalea;Chryseotalea sanaruensis
	Representative	GCF_000379725.1_ASM37972v1_genomic.fna	GCF_000379725.1	4429708	1121373	cellular organisms;Bacteria;FCB group;Bacteroidetes/Chlorobi group;Bacteroidetes;Cytophagia;Cytophagales;Cytophagaceae;Cytophaga;Cytophaga aurantiaca;Cytophaga aurantiaca DSM 3654
	Representative	GCF_000014145.1_ASM1414v1_genomic.fna	GCF_000014145.1	4433218	269798	cellular organisms;Bacteria;FCB group;Bacteroidetes/Chlorobi group;Bacteroidetes;Cytophagia;Cytophagales;Cytophagaceae;Cytophaga;Cytophaga hutchinsonii;Cytophaga hutchinsonii ATCC 33406
	Representative	GCF_014202275.1_ASM1420227v1_genomic.fna	GCF_014202275.1	6920642	1655419	cellular organisms;Bacteria;FCB group;Bacteroidetes/Chlorobi group;Bacteroidetes;Cytophagia;Cytophagales;Cytophagaceae;Rhabdobacter;Rhabdobacter roseus
	Representative	GCF_010119975.1_ASM1011997v1_genomic.fna	GCF_010119975.1	8983451	2704465	cellular organisms;Bacteria;FCB group;Bacteroidetes/Chlorobi group;Bacteroidetes;Cytophagia;Cytophagales;Cytophagaceae;Rhodocytophaga;Rhodocytophaga rosea
	Representative	GCF_000473765.1_Rpsyc1.0_genomic.fna	GCF_000473765.1	5159917	1123057	cellular organisms;Bacteria;FCB group;Bacteroidetes/Chlorobi group;Bacteroidetes;Cytophagia;Cytophagales;Cytophagaceae;Rhodonellum;Rhodonellum psychrophilum;Rhodonellum psychrophilum GCM71 = DSM 17998
	Representative	GCF_000383955.1_ASM38395v1_genomic.fna	GCF_000383955.1	6546318	1089547	cellular organisms;Bacteria;FCB group;Bacteroidetes/Chlorobi group;Bacteroidetes;Cytophagia;Cytophagales;Cytophagaceae;Rudanella;Rudanella lutea;Rudanella lutea DSM 19387
	Representative	GCF_009184635.1_ASM918463v1_genomic.fna	GCF_009184635.1	6727596	2614655	cellular organisms;Bacteria;FCB group;Bacteroidetes/Chlorobi group;Bacteroidetes;Cytophagia;Cytophagales;Cytophagaceae;Rudanella;Rudanella paleaurantiibacter
	Representative	GCF_900103285.1_IMG-taxon_2622736636_annotated_assembly_genomic.fna	GCF_900103285.1	6191597	563176	cellular organisms;Bacteria;FCB group;Bacteroidetes/Chlorobi group;Bacteroidetes;Cytophagia;Cytophagales;Cytophagaceae;Siphonobacter;Siphonobacter aquaeclarae
	Representative	GCF_002943425.1_ASM294342v1_genomic.fna	GCF_002943425.1	6394263	2094562	cellular organisms;Bacteria;FCB group;Bacteroidetes/Chlorobi group;Bacteroidetes;Cytophagia;Cytophagales;Cytophagaceae;Siphonobacter;Siphonobacter curvatus
	Representative	GCF_002056795.1_ASM205679v1_genomic.fna	GCF_002056795.1	7959595	1211326	cellular organisms;Bacteria;FCB group;Bacteroidetes/Chlorobi group;Bacteroidetes;Cytophagia;Cytophagales;Cytophagaceae;Spirosoma;Spirosoma aerolatum
	Representative	GCF_010747415.1_ASM1074741v1_genomic.fna	GCF_010747415.1	7176393	1987381	cellular organisms;Bacteria;FCB group;Bacteroidetes/Chlorobi group;Bacteroidetes;Cytophagia;Cytophagales;Cytophagaceae;Spirosoma;Spirosoma agri
	Representative	GCF_009754945.1_ASM975494v1_genomic.fna	GCF_009754945.1	9774244	2682092	cellular organisms;Bacteria;FCB group;Bacteroidetes/Chlorobi group;Bacteroidetes;Cytophagia;Cytophagales;Cytophagaceae;Spirosoma;Spirosoma arboris
	Representative	GCF_011604685.1_ASM1160468v1_genomic.fna	GCF_011604685.1	8898242	2692134	cellular organisms;Bacteria;FCB group;Bacteroidetes/Chlorobi group;Bacteroidetes;Cytophagia;Cytophagales;Cytophagaceae;Spirosoma;Spirosoma aureum
	Representative	GCF_010233585.1_ASM1023358v1_genomic.fna	GCF_010233585.1	10326072	2666025	cellular organisms;Bacteria;FCB group;Bacteroidetes/Chlorobi group;Bacteroidetes;Cytophagia;Cytophagales;Cytophagaceae;Spirosoma;Spirosoma endbachense
	Representative	GCF_900112365.1_IMG-taxon_2622736583_annotated_assembly_genomic.fna	GCF_900112365.1	8519633	662367	cellular organisms;Bacteria;FCB group;Bacteroidetes/Chlorobi group;Bacteroidetes;Cytophagia;Cytophagales;Cytophagaceae;Spirosoma;Spirosoma endophyticum
	Representative	GCF_900230225.1_IMG-taxon_2728369216_annotated_assembly_genomic.fna	GCF_900230225.1	7808739	1597977	cellular organisms;Bacteria;FCB group;Bacteroidetes/Chlorobi group;Bacteroidetes;Cytophagia;Cytophagales;Cytophagaceae;Spirosoma;Spirosoma fluviale
	Representative	GCF_005870035.1_ASM587003v1_genomic.fna	GCF_005870035.1	6333486	1884249	cellular organisms;Bacteria;FCB group;Bacteroidetes/Chlorobi group;Bacteroidetes;Cytophagia;Cytophagales;Cytophagaceae;Spirosoma;Spirosoma lacussanchae
	Representative	GCF_000374065.1_ASM37406v1_genomic.fna	GCF_000374065.1	6620163	1123276	cellular organisms;Bacteria;FCB group;Bacteroidetes/Chlorobi group;Bacteroidetes;Cytophagia;Cytophagales;Cytophagaceae;Spirosoma;Spirosoma luteum;Spirosoma luteum DSM 19990
	Representative	GCF_001988955.1_ASM198895v1_genomic.fna	GCF_001988955.1	5797678	1178516	cellular organisms;Bacteria;FCB group;Bacteroidetes/Chlorobi group;Bacteroidetes;Cytophagia;Cytophagales;Cytophagaceae;Spirosoma;Spirosoma montaniterrae
	Representative	GCF_003002825.1_ASM300282v1_genomic.fna	GCF_003002825.1	6577159	1469603	cellular organisms;Bacteria;FCB group;Bacteroidetes/Chlorobi group;Bacteroidetes;Cytophagia;Cytophagales;Cytophagaceae;Spirosoma;Spirosoma oryzae
	Representative	GCF_000374025.1_ASM37402v1_genomic.fna	GCF_000374025.1	8136683	1123277	cellular organisms;Bacteria;FCB group;Bacteroidetes/Chlorobi group;Bacteroidetes;Cytophagia;Cytophagales;Cytophagaceae;Spirosoma;Spirosoma panaciterrae;Spirosoma panaciterrae DSM 21099
	Representative	GCF_002831565.1_ASM283156v1_genomic.fna	GCF_002831565.1	8794837	2057025	cellular organisms;Bacteria;FCB group;Bacteroidetes/Chlorobi group;Bacteroidetes;Cytophagia;Cytophagales;Cytophagaceae;Spirosoma;Spirosoma pollinicola
	Representative	GCF_014699005.1_ASM1469900v1_genomic.fna	GCF_014699005.1	8740882	2771354	cellular organisms;Bacteria;FCB group;Bacteroidetes/Chlorobi group;Bacteroidetes;Cytophagia;Cytophagales;Cytophagaceae;Spirosoma;Spirosoma profusum
	Representative	GCF_000974425.1_ASM97442v1_genomic.fna	GCF_000974425.1	7029352	1379870	cellular organisms;Bacteria;FCB group;Bacteroidetes/Chlorobi group;Bacteroidetes;Cytophagia;Cytophagales;Cytophagaceae;Spirosoma;Spirosoma radiotolerans
	Representative	GCF_002067135.1_ASM206713v1_genomic.fna	GCF_002067135.1	5828404	564064	cellular organisms;Bacteria;FCB group;Bacteroidetes/Chlorobi group;Bacteroidetes;Cytophagia;Cytophagales;Cytophagaceae;Spirosoma;Spirosoma rigui
	Representative	GCF_004138325.1_ASM413832v1_genomic.fna	GCF_004138325.1	7370045	2502893	cellular organisms;Bacteria;FCB group;Bacteroidetes/Chlorobi group;Bacteroidetes;Cytophagia;Cytophagales;Cytophagaceae;Spirosoma;Spirosoma sordidisoli
	Representative	GCF_000374085.1_ASM37408v1_genomic.fna	GCF_000374085.1	7572890	1123278	cellular organisms;Bacteria;FCB group;Bacteroidetes/Chlorobi group;Bacteroidetes;Cytophagia;Cytophagales;Cytophagaceae;Spirosoma;Spirosoma spitsbergense;Spirosoma spitsbergense DSM 19989
	Representative	GCF_013127955.1_ASM1312795v1_genomic.fna	GCF_013127955.1	5720010	2735870	cellular organisms;Bacteria;FCB group;Bacteroidetes/Chlorobi group;Bacteroidetes;Cytophagia;Cytophagales;Cytophagaceae;Spirosoma;Spirosoma taeanense
	Representative	GCF_010435915.1_ASM1043591v1_genomic.fna	GCF_010435915.1	7539171	1968276	cellular organisms;Bacteria;FCB group;Bacteroidetes/Chlorobi group;Bacteroidetes;Cytophagia;Cytophagales;Cytophagaceae;Spirosoma;Spirosoma terrae
	Representative	GCF_014282275.1_ASM1428227v1_genomic.fna	GCF_014282275.1	6873440	2585773	cellular organisms;Bacteria;FCB group;Bacteroidetes/Chlorobi group;Bacteroidetes;Cytophagia;Cytophagales;Cytophagaceae;Spirosoma;Spirosoma utsteinense
	Representative	GCF_014699035.1_ASM1469903v1_genomic.fna	GCF_014699035.1	8225553	2771355	cellular organisms;Bacteria;FCB group;Bacteroidetes/Chlorobi group;Bacteroidetes;Cytophagia;Cytophagales;Cytophagaceae;Spirosoma;Spirosoma validum
	Representative	GCF_000426725.1_ASM42672v1_genomic.fna	GCF_000426725.1	6346646	926565	cellular organisms;Bacteria;FCB group;Bacteroidetes/Chlorobi group;Bacteroidetes;Cytophagia;Cytophagales;Cytophagaceae;Sporocytophaga;Sporocytophaga myxococcoides;Sporocytophaga myxococcoides DSM 11118
	Representative	GCF_001483135.1_ASM148313v1_genomic.fna	GCF_001483135.1	4805413	1751427	cellular organisms;Bacteria;FCB group;Bacteroidetes/Chlorobi group;Bacteroidetes;Cytophagia;Cytophagales;Cytophagales incertae sedis;Solirubrum;Solirubrum puertoriconensis
	Representative	GCF_012641475.1_ASM1264147v1_genomic.fna	GCF_012641475.1	7399593	2726742	cellular organisms;Bacteria;FCB group;Bacteroidetes/Chlorobi group;Bacteroidetes;Cytophagia;Cytophagales;Flammeovirgaceae;Flammeovirga;Flammeovirga agarivorans
	Representative	GCF_012844305.1_ASM1284430v1_genomic.fna	GCF_012844305.1	9359811	694437	cellular organisms;Bacteria;FCB group;Bacteroidetes/Chlorobi group;Bacteroidetes;Cytophagia;Cytophagales;Flammeovirgaceae;Flammeovirga;Flammeovirga aprica;Flammeovirga aprica JL-4
	Representative	GCF_018736065.1_ASM1873606v1_genomic.fna	GCF_018736065.1	6968256	373891	cellular organisms;Bacteria;FCB group;Bacteroidetes/Chlorobi group;Bacteroidetes;Cytophagia;Cytophagales;Flammeovirgaceae;Flammeovirga;Flammeovirga kamogawensis
	Representative	GCF_000807855.2_ASM80785v2_genomic.fna	GCF_000807855.2	6612238	915059	cellular organisms;Bacteria;FCB group;Bacteroidetes/Chlorobi group;Bacteroidetes;Cytophagia;Cytophagales;Flammeovirgaceae;Flammeovirga;Flammeovirga pacifica
	Representative	GCF_003970675.1_ASM397067v1_genomic.fna	GCF_003970675.1	6680274	2494373	cellular organisms;Bacteria;FCB group;Bacteroidetes/Chlorobi group;Bacteroidetes;Cytophagia;Cytophagales;Flammeovirgaceae;Flammeovirga;Flammeovirga pectinis
	Representative	GCF_018736045.1_ASM1873604v1_genomic.fna	GCF_018736045.1	7433643	367791	cellular organisms;Bacteria;FCB group;Bacteroidetes/Chlorobi group;Bacteroidetes;Cytophagia;Cytophagales;Flammeovirgaceae;Flammeovirga;Flammeovirga yaeyamensis
	No	GCF_001682195.2_ASM168219v2_genomic.fna	GCF_001682195.2	7327753	1191459	cellular organisms;Bacteria;FCB group;Bacteroidetes/Chlorobi group;Bacteroidetes;Cytophagia;Cytophagales;Flammeovirgaceae;Flammeovirga;unclassified Flammeovirga;Flammeovirga sp. MY04
	Representative	GCF_000379765.1_ASM37976v1_genomic.fna	GCF_000379765.1	9546807	1121904	cellular organisms;Bacteria;FCB group;Bacteroidetes/Chlorobi group;Bacteroidetes;Cytophagia;Cytophagales;Flammeovirgaceae;Flexithrix;Flexithrix dorotheae;Flexithrix dorotheae DSM 6795
	Representative	GCF_003149185.1_ASM314918v1_genomic.fna	GCF_003149185.1	6607776	379075	cellular organisms;Bacteria;FCB group;Bacteroidetes/Chlorobi group;Bacteroidetes;Cytophagia;Cytophagales;Flammeovirgaceae;Sediminitomix;Sediminitomix flava
	Representative	GCF_900112255.1_IMG-taxon_2675903165_annotated_assembly_genomic.fna	GCF_900112255.1	4253687	927664	cellular organisms;Bacteria;FCB group;Bacteroidetes/Chlorobi group;Bacteroidetes;Cytophagia;Cytophagales;Flexibacteraceae;Flexibacter;Flexibacter flexilis;Flexibacter flexilis DSM 6793
	Representative	GCF_003286915.1_ASM328691v1_genomic.fna	GCF_003286915.1	6547202	2059302	cellular organisms;Bacteria;FCB group;Bacteroidetes/Chlorobi group;Bacteroidetes;Cytophagia;Cytophagales;Fulvivirgaceae;Chryseolinea;Chryseolinea flava
	Representative	GCF_900129725.1_IMG-taxon_2617270831_annotated_assembly_genomic.fna	GCF_900129725.1	8358380	947013	cellular organisms;Bacteria;FCB group;Bacteroidetes/Chlorobi group;Bacteroidetes;Cytophagia;Cytophagales;Fulvivirgaceae;Chryseolinea;Chryseolinea serpens
	Representative	GCF_003589925.1_ASM358992v1_genomic.fna	GCF_003589925.1	8241389	2321403	cellular organisms;Bacteria;FCB group;Bacteroidetes/Chlorobi group;Bacteroidetes;Cytophagia;Cytophagales;Fulvivirgaceae;Chryseolinea;Chryseolinea soli
	Representative	GCF_009711475.1_ASM971147v1_genomic.fna	GCF_009711475.1	4529336	2529383	cellular organisms;Bacteria;FCB group;Bacteroidetes/Chlorobi group;Bacteroidetes;Cytophagia;Cytophagales;Fulvivirgaceae;Fulvivirga;Fulvivirga aurantia
	Representative	GCF_000331535.1_Fulvivirga_imtechensis_Genome_Sequencing_genomic.fna	GCF_000331535.1	6757108	1237149	cellular organisms;Bacteria;FCB group;Bacteroidetes/Chlorobi group;Bacteroidetes;Cytophagia;Cytophagales;Fulvivirgaceae;Fulvivirga;Fulvivirga imtechensis;Fulvivirga imtechensis AK7
	Representative	GCF_009711405.1_ASM971140v1_genomic.fna	GCF_009711405.1	7241954	396812	cellular organisms;Bacteria;FCB group;Bacteroidetes/Chlorobi group;Bacteroidetes;Cytophagia;Cytophagales;Fulvivirgaceae;Fulvivirga;Fulvivirga kasyanovii
	No	GCF_017068455.1_ASM1706845v1_genomic.fna	GCF_017068455.1	4137993	2810512	cellular organisms;Bacteria;FCB group;Bacteroidetes/Chlorobi group;Bacteroidetes;Cytophagia;Cytophagales;Fulvivirgaceae;Fulvivirga;Fulvivirga lutea
	Representative	GCF_009711525.1_ASM971152v1_genomic.fna	GCF_009711525.1	4901902	1819566	cellular organisms;Bacteria;FCB group;Bacteroidetes/Chlorobi group;Bacteroidetes;Cytophagia;Cytophagales;Fulvivirgaceae;Fulvivirga;Fulvivirga lutimaris
	Representative	GCF_900167975.1_IMG-taxon_2595698225_annotated_assembly_genomic.fna	GCF_900167975.1	7241717	688867	cellular organisms;Bacteria;FCB group;Bacteroidetes/Chlorobi group;Bacteroidetes;Cytophagia;Cytophagales;Fulvivirgaceae;Ohtaekwangia;Ohtaekwangia koreensis
	Representative	GCF_009711365.1_ASM971136v1_genomic.fna	GCF_009711365.1	5806827	2529853	cellular organisms;Bacteria;FCB group;Bacteroidetes/Chlorobi group;Bacteroidetes;Cytophagia;Cytophagales;Fulvivirgaceae;Xanthovirga;Xanthovirga aplysinae
	Representative	GCF_007991635.1_ASM799163v1_genomic.fna	GCF_007991635.1	6690187	670289	cellular organisms;Bacteria;FCB group;Bacteroidetes/Chlorobi group;Bacteroidetes;Cytophagia;Cytophagales;Hymenobacteraceae;Adhaeribacter;Adhaeribacter aerolatus
	Representative	GCF_000473365.1_ASM47336v1_genomic.fna	GCF_000473365.1	5168415	926549	cellular organisms;Bacteria;FCB group;Bacteroidetes/Chlorobi group;Bacteroidetes;Cytophagia;Cytophagales;Hymenobacteraceae;Adhaeribacter;Adhaeribacter aquaticus;Adhaeribacter aquaticus DSM 16391
	Representative	GCF_003023845.1_ASM302384v1_genomic.fna	GCF_003023845.1	7248299	2072846	cellular organisms;Bacteria;FCB group;Bacteroidetes/Chlorobi group;Bacteroidetes;Cytophagia;Cytophagales;Hymenobacteraceae;Adhaeribacter;Adhaeribacter arboris
	Representative	GCF_003340495.1_ASM334049v1_genomic.fna	GCF_003340495.1	6426182	2072847	cellular organisms;Bacteria;FCB group;Bacteroidetes/Chlorobi group;Bacteroidetes;Cytophagia;Cytophagales;Hymenobacteraceae;Adhaeribacter;Adhaeribacter pallidiroseus
	Representative	GCF_014075995.1_ASM1407599v1_genomic.fna	GCF_014075995.1	6935704	2745197	cellular organisms;Bacteria;FCB group;Bacteroidetes/Chlorobi group;Bacteroidetes;Cytophagia;Cytophagales;Hymenobacteraceae;Adhaeribacter;Adhaeribacter radiodurans
	Representative	GCF_008629685.1_ASM862968v1_genomic.fna	GCF_008629685.1	6523723	2607907	cellular organisms;Bacteria;FCB group;Bacteroidetes/Chlorobi group;Bacteroidetes;Cytophagia;Cytophagales;Hymenobacteraceae;Adhaeribacter;Adhaeribacter rhizoryzae
	Representative	GCF_008727925.1_ASM872792v1_genomic.fna	GCF_008727925.1	4975751	2607655	cellular organisms;Bacteria;FCB group;Bacteroidetes/Chlorobi group;Bacteroidetes;Cytophagia;Cytophagales;Hymenobacteraceae;Adhaeribacter;Adhaeribacter soli
	Representative	GCF_014217805.1_ASM1421780v1_genomic.fna	GCF_014217805.1	6226088	2086471	cellular organisms;Bacteria;FCB group;Bacteroidetes/Chlorobi group;Bacteroidetes;Cytophagia;Cytophagales;Hymenobacteraceae;Adhaeribacter;Adhaeribacter swui
	Representative	GCF_016623615.1_ASM1662361v1_genomic.fna	GCF_016623615.1	4437014	2793070	cellular organisms;Bacteria;FCB group;Bacteroidetes/Chlorobi group;Bacteroidetes;Cytophagia;Cytophagales;Hymenobacteraceae;Adhaeribacter;Adhaeribacter terrigena
	Representative	GCF_003347595.2_ASM334759v2_genomic.fna	GCF_003347595.2	5850950	2171629	cellular organisms;Bacteria;FCB group;Bacteroidetes/Chlorobi group;Bacteroidetes;Cytophagia;Cytophagales;Hymenobacteraceae;Botryobacter;Botryobacter ruber
	Representative	GCF_900111515.1_IMG-taxon_2622736539_annotated_assembly_genomic.fna	GCF_900111515.1	4406694	82805	cellular organisms;Bacteria;FCB group;Bacteroidetes/Chlorobi group;Bacteroidetes;Cytophagia;Cytophagales;Hymenobacteraceae;Hymenobacter;Hymenobacter actinosclerus
	Representative	GCF_000382225.1_ASM38222v1_genomic.fna	GCF_000382225.1	4259495	1121953	cellular organisms;Bacteria;FCB group;Bacteroidetes/Chlorobi group;Bacteroidetes;Cytophagia;Cytophagales;Hymenobacteraceae;Hymenobacter;Hymenobacter aerophilus;Hymenobacter aerophilus DSM 13606
	Representative	GCF_002204745.1_ASM220474v1_genomic.fna	GCF_002204745.1	4598870	2006685	cellular organisms;Bacteria;FCB group;Bacteroidetes/Chlorobi group;Bacteroidetes;Cytophagia;Cytophagales;Hymenobacteraceae;Hymenobacter;Hymenobacter amundsenii
	Representative	GCF_004765605.1_ASM476560v1_genomic.fna	GCF_004765605.1	5512137	1867101	cellular organisms;Bacteria;FCB group;Bacteroidetes/Chlorobi group;Bacteroidetes;Cytophagia;Cytophagales;Hymenobacteraceae;Hymenobacter;Hymenobacter aquaticus
	Representative	GCF_012275535.1_ASM1227553v1_genomic.fna	GCF_012275535.1	5513344	2719616	cellular organisms;Bacteria;FCB group;Bacteroidetes/Chlorobi group;Bacteroidetes;Cytophagia;Cytophagales;Hymenobacteraceae;Hymenobacter;Hymenobacter artigasi
	Representative	GCF_008728635.1_ASM872863v1_genomic.fna	GCF_008728635.1	4428884	2615203	cellular organisms;Bacteria;FCB group;Bacteroidetes/Chlorobi group;Bacteroidetes;Cytophagia;Cytophagales;Hymenobacteraceae;Hymenobacter;Hymenobacter baengnokdamensis
	Representative	GCF_008727865.1_ASM872786v1_genomic.fna	GCF_008727865.1	4888847	2607656	cellular organisms;Bacteria;FCB group;Bacteroidetes/Chlorobi group;Bacteroidetes;Cytophagia;Cytophagales;Hymenobacteraceae;Hymenobacter;Hymenobacter busanensis
	No	GCF_009906935.1_ASM990693v1_genomic.fna	GCF_009906935.1	4811981	2607656	cellular organisms;Bacteria;FCB group;Bacteroidetes/Chlorobi group;Bacteroidetes;Cytophagia;Cytophagales;Hymenobacteraceae;Hymenobacter;Hymenobacter busanensis
	Representative	GCF_013294115.1_ASM1329411v1_genomic.fna	GCF_013294115.1	4982246	2735894	cellular organisms;Bacteria;FCB group;Bacteroidetes/Chlorobi group;Bacteroidetes;Cytophagia;Cytophagales;Hymenobacteraceae;Hymenobacter;Hymenobacter caeli
	Representative	GCF_014641455.1_ASM1464145v1_genomic.fna	GCF_014641455.1	5634577	2044852	cellular organisms;Bacteria;FCB group;Bacteroidetes/Chlorobi group;Bacteroidetes;Cytophagia;Cytophagales;Hymenobacteraceae;Hymenobacter;Hymenobacter cavernae
	Representative	GCF_002797555.1_ASM279755v1_genomic.fna	GCF_002797555.1	5871001	1121954	cellular organisms;Bacteria;FCB group;Bacteroidetes/Chlorobi group;Bacteroidetes;Cytophagia;Cytophagales;Hymenobacteraceae;Hymenobacter;Hymenobacter chitinivorans;Hymenobacter chitinivorans DSM 11115
	Representative	GCF_014333615.1_ASM1433361v1_genomic.fna	GCF_014333615.1	5081926	2763506	cellular organisms;Bacteria;FCB group;Bacteroidetes/Chlorobi group;Bacteroidetes;Cytophagia;Cytophagales;Hymenobacteraceae;Hymenobacter;Hymenobacter citatus
	Representative	GCF_001816125.1_ASM181612v1_genomic.fna	GCF_001816125.1	5759405	1908235	cellular organisms;Bacteria;FCB group;Bacteroidetes/Chlorobi group;Bacteroidetes;Cytophagia;Cytophagales;Hymenobacteraceae;Hymenobacter;Hymenobacter coccineus
	Representative	GCF_002154225.1_ASM215422v1_genomic.fna	GCF_002154225.1	7309361	1770526	cellular organisms;Bacteria;FCB group;Bacteroidetes/Chlorobi group;Bacteroidetes;Cytophagia;Cytophagales;Hymenobacteraceae;Hymenobacter;Hymenobacter crusticola
	Representative	GCF_900141805.1_IMG-taxon_2582581872_annotated_assembly_genomic.fna	GCF_900141805.1	4387225	1121955	cellular organisms;Bacteria;FCB group;Bacteroidetes/Chlorobi group;Bacteroidetes;Cytophagia;Cytophagales;Hymenobacteraceae;Hymenobacter;Hymenobacter daecheongensis;Hymenobacter daecheongensis DSM 21074
	Representative	GCF_014698995.1_ASM1469899v1_genomic.fna	GCF_014698995.1	4666178	2771356	cellular organisms;Bacteria;FCB group;Bacteroidetes/Chlorobi group;Bacteroidetes;Cytophagia;Cytophagales;Hymenobacteraceae;Hymenobacter;Hymenobacter duratus
	Representative	GCF_003258365.1_ASM325836v1_genomic.fna	GCF_003258365.1	6046074	2211146	cellular organisms;Bacteria;FCB group;Bacteroidetes/Chlorobi group;Bacteroidetes;Cytophagia;Cytophagales;Hymenobacteraceae;Hymenobacter;Hymenobacter edaphi
	Representative	GCF_004745955.1_ASM474595v1_genomic.fna	GCF_004745955.1	4988403	877208	cellular organisms;Bacteria;FCB group;Bacteroidetes/Chlorobi group;Bacteroidetes;Cytophagia;Cytophagales;Hymenobacteraceae;Hymenobacter;Hymenobacter elongatus
	Representative	GCF_004745825.1_ASM474582v1_genomic.fna	GCF_004745825.1	6080423	2510796	cellular organisms;Bacteria;FCB group;Bacteroidetes/Chlorobi group;Bacteroidetes;Cytophagia;Cytophagales;Hymenobacteraceae;Hymenobacter;Hymenobacter fodinae
	Representative	GCF_014640435.1_ASM1464043v1_genomic.fna	GCF_014640435.1	4787003	1524095	cellular organisms;Bacteria;FCB group;Bacteroidetes/Chlorobi group;Bacteroidetes;Cytophagia;Cytophagales;Hymenobacteraceae;Hymenobacter;Hymenobacter frigidus
	Representative	GCF_900187375.1_IMG-taxon_2728369218_annotated_assembly_genomic.fna	GCF_900187375.1	5061716	89968	cellular organisms;Bacteria;FCB group;Bacteroidetes/Chlorobi group;Bacteroidetes;Cytophagia;Cytophagales;Hymenobacteraceae;Hymenobacter;Hymenobacter gelipurpurascens
	Representative	GCF_009755225.1_ASM975522v1_genomic.fna	GCF_009755225.1	5676067	2682976	cellular organisms;Bacteria;FCB group;Bacteroidetes/Chlorobi group;Bacteroidetes;Cytophagia;Cytophagales;Hymenobacteraceae;Hymenobacter;Hymenobacter ginkgonis
	Representative	GCF_001816165.1_ASM181616v1_genomic.fna	GCF_001816165.1	4248407	1908236	cellular organisms;Bacteria;FCB group;Bacteroidetes/Chlorobi group;Bacteroidetes;Cytophagia;Cytophagales;Hymenobacteraceae;Hymenobacter;Hymenobacter glacialis
	Representative	GCF_014640315.1_ASM1464031v1_genomic.fna	GCF_014640315.1	5043016	1562124	cellular organisms;Bacteria;FCB group;Bacteroidetes/Chlorobi group;Bacteroidetes;Cytophagia;Cytophagales;Hymenobacteraceae;Hymenobacter;Hymenobacter glacieicola
	Representative	GCF_003970915.1_ASM397091v1_genomic.fna	GCF_003970915.1	6526129	1776032	cellular organisms;Bacteria;FCB group;Bacteroidetes/Chlorobi group;Bacteroidetes;Cytophagia;Cytophagales;Hymenobacteraceae;Hymenobacter;Hymenobacter gummosus
	Representative	GCF_015773195.1_ASM1577319v1_genomic.fna	GCF_015773195.1	5323700	2793065	cellular organisms;Bacteria;FCB group;Bacteroidetes/Chlorobi group;Bacteroidetes;Cytophagia;Cytophagales;Hymenobacteraceae;Hymenobacter;Hymenobacter guriensis
	Representative	GCF_006337165.1_ASM633716v1_genomic.fna	GCF_006337165.1	5086993	2502781	cellular organisms;Bacteria;FCB group;Bacteroidetes/Chlorobi group;Bacteroidetes;Cytophagia;Cytophagales;Hymenobacteraceae;Hymenobacter;Hymenobacter jejuensis
	Representative	GCF_005771675.1_ASM577167v1_genomic.fna	GCF_005771675.1	6180361	2025313	cellular organisms;Bacteria;FCB group;Bacteroidetes/Chlorobi group;Bacteroidetes;Cytophagia;Cytophagales;Hymenobacteraceae;Hymenobacter;Hymenobacter jeollabukensis
	Representative	GCF_015694725.1_ASM1569472v1_genomic.fna	GCF_015694725.1	5196057	2791027	cellular organisms;Bacteria;FCB group;Bacteroidetes/Chlorobi group;Bacteroidetes;Cytophagia;Cytophagales;Hymenobacteraceae;Hymenobacter;Hymenobacter jeongseonensis
	Representative	GCF_001816145.1_ASM181614v1_genomic.fna	GCF_001816145.1	4684388	1908237	cellular organisms;Bacteria;FCB group;Bacteroidetes/Chlorobi group;Bacteroidetes;Cytophagia;Cytophagales;Hymenobacteraceae;Hymenobacter;Hymenobacter lapidarius
	Representative	GCF_013377885.1_ASM1337788v1_genomic.fna	GCF_013377885.1	4627527	2608003	cellular organisms;Bacteria;FCB group;Bacteroidetes/Chlorobi group;Bacteroidetes;Cytophagia;Cytophagales;Hymenobacteraceae;Hymenobacter;Hymenobacter lapidiphilus
	Representative	GCF_014199535.1_ASM1419953v1_genomic.fna	GCF_014199535.1	5044154	1411121	cellular organisms;Bacteria;FCB group;Bacteroidetes/Chlorobi group;Bacteroidetes;Cytophagia;Cytophagales;Hymenobacteraceae;Hymenobacter;Hymenobacter latericoloratus
	Representative	GCF_014202325.1_ASM1420232v1_genomic.fna	GCF_014202325.1	5043399	1411122	cellular organisms;Bacteria;FCB group;Bacteroidetes/Chlorobi group;Bacteroidetes;Cytophagia;Cytophagales;Hymenobacteraceae;Hymenobacter;Hymenobacter luteus
	Representative	GCF_004745645.1_ASM474564v1_genomic.fna	GCF_004745645.1	5942544	2563114	cellular organisms;Bacteria;FCB group;Bacteroidetes/Chlorobi group;Bacteroidetes;Cytophagia;Cytophagales;Hymenobacteraceae;Hymenobacter;Hymenobacter metallicola
	Representative	GCF_003944705.1_ASM394470v1_genomic.fna	GCF_003944705.1	5210987	2493666	cellular organisms;Bacteria;FCB group;Bacteroidetes/Chlorobi group;Bacteroidetes;Cytophagia;Cytophagales;Hymenobacteraceae;Hymenobacter;Hymenobacter metallilatus
	Representative	GCF_900188255.1_IMG-taxon_2724679735_annotated_assembly_genomic.fna	GCF_900188255.1	5537898	1411120	cellular organisms;Bacteria;FCB group;Bacteroidetes/Chlorobi group;Bacteroidetes;Cytophagia;Cytophagales;Hymenobacteraceae;Hymenobacter;Hymenobacter mucosus
	Representative	GCF_016056345.1_ASM1605634v1_genomic.fna	GCF_016056345.1	5157412	2795026	cellular organisms;Bacteria;FCB group;Bacteroidetes/Chlorobi group;Bacteroidetes;Cytophagia;Cytophagales;Hymenobacteraceae;Hymenobacter;Hymenobacter negativus
	Representative	GCF_003149515.1_ASM314951v1_genomic.fna	GCF_003149515.1	5027597	1850093	cellular organisms;Bacteria;FCB group;Bacteroidetes/Chlorobi group;Bacteroidetes;Cytophagia;Cytophagales;Hymenobacteraceae;Hymenobacter;Hymenobacter nivis
	Representative	GCF_000420705.1_ASM42070v1_genomic.fna	GCF_000420705.1	6009782	1121957	cellular organisms;Bacteria;FCB group;Bacteroidetes/Chlorobi group;Bacteroidetes;Cytophagia;Cytophagales;Hymenobacteraceae;Hymenobacter;Hymenobacter norwichensis;Hymenobacter norwichensis DSM 15439
	Representative	GCF_003574965.1_ASM357496v1_genomic.fna	GCF_003574965.1	4189078	2319843	cellular organisms;Bacteria;FCB group;Bacteroidetes/Chlorobi group;Bacteroidetes;Cytophagia;Cytophagales;Hymenobacteraceae;Hymenobacter;Hymenobacter oligotrophus
	Representative	GCF_003944765.1_ASM394476v1_genomic.fna	GCF_003944765.1	5115229	1236770	cellular organisms;Bacteria;FCB group;Bacteroidetes/Chlorobi group;Bacteroidetes;Cytophagia;Cytophagales;Hymenobacteraceae;Hymenobacter;Hymenobacter perfusus
	Representative	GCF_004167665.1_ASM416766v1_genomic.fna	GCF_004167665.1	4831433	2025506	cellular organisms;Bacteria;FCB group;Bacteroidetes/Chlorobi group;Bacteroidetes;Cytophagia;Cytophagales;Hymenobacteraceae;Hymenobacter;Hymenobacter persicinus
	Representative	GCF_012927305.1_ASM1292730v1_genomic.fna	GCF_012927305.1	5587839	2682546	cellular organisms;Bacteria;FCB group;Bacteroidetes/Chlorobi group;Bacteroidetes;Cytophagia;Cytophagales;Hymenobacteraceae;Hymenobacter;Hymenobacter polaris
	Representative	GCF_019334315.1_ASM1933431v1_genomic.fna	GCF_019334315.1	5268602	1982110	cellular organisms;Bacteria;FCB group;Bacteroidetes/Chlorobi group;Bacteroidetes;Cytophagia;Cytophagales;Hymenobacteraceae;Hymenobacter;Hymenobacter profundi
	Representative	GCF_015694735.1_ASM1569473v1_genomic.fna	GCF_015694735.1	5543715	2791026	cellular organisms;Bacteria;FCB group;Bacteroidetes/Chlorobi group;Bacteroidetes;Cytophagia;Cytophagales;Hymenobacteraceae;Hymenobacter;Hymenobacter properus
	Representative	GCF_900107135.1_IMG-taxon_2617270879_annotated_assembly_genomic.fna	GCF_900107135.1	4762439	651662	cellular organisms;Bacteria;FCB group;Bacteroidetes/Chlorobi group;Bacteroidetes;Cytophagia;Cytophagales;Hymenobacteraceae;Hymenobacter;Hymenobacter psychrophilus
	Representative	GCF_900142395.1_IMG-taxon_2585428192_annotated_assembly_genomic.fna	GCF_900142395.1	4773291	1121959	cellular organisms;Bacteria;FCB group;Bacteroidetes/Chlorobi group;Bacteroidetes;Cytophagia;Cytophagales;Hymenobacteraceae;Hymenobacter;Hymenobacter psychrotolerans;Hymenobacter psychrotolerans DSM 18569
	No	GCF_014489555.1_ASM1448955v1_genomic.fna	GCF_014489555.1	5026672	1385715	cellular organisms;Bacteria;FCB group;Bacteroidetes/Chlorobi group;Bacteroidetes;Cytophagia;Cytophagales;Hymenobacteraceae;Hymenobacter;Hymenobacter qilianensis
	Representative	GCF_014638675.1_ASM1463867v1_genomic.fna	GCF_014638675.1	5015428	1385715	cellular organisms;Bacteria;FCB group;Bacteroidetes/Chlorobi group;Bacteroidetes;Cytophagia;Cytophagales;Hymenobacteraceae;Hymenobacter;Hymenobacter qilianensis
	Representative	GCF_004355185.1_ASM435518v1_genomic.fna	GCF_004355185.1	4919057	2496028	cellular organisms;Bacteria;FCB group;Bacteroidetes/Chlorobi group;Bacteroidetes;Cytophagia;Cytophagales;Hymenobacteraceae;Hymenobacter;Hymenobacter radiodurans
	Representative	GCF_003944715.1_ASM394471v1_genomic.fna	GCF_003944715.1	5289422	334424	cellular organisms;Bacteria;FCB group;Bacteroidetes/Chlorobi group;Bacteroidetes;Cytophagia;Cytophagales;Hymenobacteraceae;Hymenobacter;Hymenobacter rigui
	Representative	GCF_900176135.1_IMG-taxon_2502422321_annotated_assembly_genomic.fna	GCF_900176135.1	4959221	645990	cellular organisms;Bacteria;FCB group;Bacteroidetes/Chlorobi group;Bacteroidetes;Cytophagia;Cytophagales;Hymenobacteraceae;Hymenobacter;Hymenobacter roseosalivarius;Hymenobacter roseosalivarius DSM 11622
	Representative	GCF_016734815.1_ASM1673481v1_genomic.fna	GCF_016734815.1	5497733	1441626	cellular organisms;Bacteria;FCB group;Bacteroidetes/Chlorobi group;Bacteroidetes;Cytophagia;Cytophagales;Hymenobacteraceae;Hymenobacter;Hymenobacter rubidus
	Representative	GCF_003583925.1_ASM358392v1_genomic.fna	GCF_003583925.1	5114850	2029981	cellular organisms;Bacteria;FCB group;Bacteroidetes/Chlorobi group;Bacteroidetes;Cytophagia;Cytophagales;Hymenobacteraceae;Hymenobacter;Hymenobacter rubripertinctus
	Representative	GCF_015694525.1_ASM1569452v1_genomic.fna	GCF_015694525.1	5968088	2791023	cellular organisms;Bacteria;FCB group;Bacteroidetes/Chlorobi group;Bacteroidetes;Cytophagia;Cytophagales;Hymenobacteraceae;Hymenobacter;Hymenobacter ruricola
	Representative	GCF_001507645.1_ASM150764v1_genomic.fna	GCF_001507645.1	4868852	1411621	cellular organisms;Bacteria;FCB group;Bacteroidetes/Chlorobi group;Bacteroidetes;Cytophagia;Cytophagales;Hymenobacteraceae;Hymenobacter;Hymenobacter sedentarius
	Representative	GCF_003231285.1_ASM323128v1_genomic.fna	GCF_003231285.1	5491623	2218621	cellular organisms;Bacteria;FCB group;Bacteroidetes/Chlorobi group;Bacteroidetes;Cytophagia;Cytophagales;Hymenobacteraceae;Hymenobacter;Hymenobacter sediminis
	Representative	GCF_007713685.1_ASM771368v1_genomic.fna	GCF_007713685.1	6098943	2594794	cellular organisms;Bacteria;FCB group;Bacteroidetes/Chlorobi group;Bacteroidetes;Cytophagia;Cytophagales;Hymenobacteraceae;Hymenobacter;Hymenobacter setariae
	Representative	GCF_000576555.1_ASM57655v1_genomic.fna	GCF_000576555.1	5252292	1227739	cellular organisms;Bacteria;FCB group;Bacteroidetes/Chlorobi group;Bacteroidetes;Cytophagia;Cytophagales;Hymenobacteraceae;Hymenobacter;Hymenobacter swuensis;Hymenobacter swuensis DY53
	Representative	GCF_000972495.1_ASM97249v1_genomic.fna	GCF_000972495.1	6374171	1629124	cellular organisms;Bacteria;FCB group;Bacteroidetes/Chlorobi group;Bacteroidetes;Cytophagia;Cytophagales;Hymenobacteraceae;Hymenobacter;Hymenobacter terrenus
	Representative	GCF_013377905.1_ASM1337790v1_genomic.fna	GCF_013377905.1	4203479	2748310	cellular organisms;Bacteria;FCB group;Bacteroidetes/Chlorobi group;Bacteroidetes;Cytophagia;Cytophagales;Hymenobacteraceae;Hymenobacter;Hymenobacter terrestris
	Representative	GCF_004745865.1_ASM474586v1_genomic.fna	GCF_004745865.1	6018460	1525360	cellular organisms;Bacteria;FCB group;Bacteroidetes/Chlorobi group;Bacteroidetes;Cytophagia;Cytophagales;Hymenobacteraceae;Hymenobacter;Hymenobacter wooponensis
	No	GCF_014217645.1_ASM1421764v1_genomic.fna	GCF_014217645.1	5388442	2596915	cellular organisms;Bacteria;FCB group;Bacteroidetes/Chlorobi group;Bacteroidetes;Cytophagia;Cytophagales;Hymenobacteraceae;Hymenobacter;unclassified Hymenobacter;Hymenobacter sp. NBH84
	Representative	GCF_009913235.1_ASM991323v1_genomic.fna	GCF_009913235.1	4352178	2698458	cellular organisms;Bacteria;FCB group;Bacteroidetes/Chlorobi group;Bacteroidetes;Cytophagia;Cytophagales;Hymenobacteraceae;Nibribacter;Nibribacter ruber
	Representative	GCF_003585765.1_ASM358576v1_genomic.fna	GCF_003585765.1	4974886	323450	cellular organisms;Bacteria;FCB group;Bacteroidetes/Chlorobi group;Bacteroidetes;Cytophagia;Cytophagales;Hymenobacteraceae;Pontibacter;Pontibacter actiniarum
	Representative	GCF_001611675.1_ASM161167v1_genomic.fna	GCF_001611675.1	4829643	388950	cellular organisms;Bacteria;FCB group;Bacteroidetes/Chlorobi group;Bacteroidetes;Cytophagia;Cytophagales;Hymenobacteraceae;Pontibacter;Pontibacter akesuensis
	Representative	GCF_014638845.1_ASM1463884v1_genomic.fna	GCF_014638845.1	4590431	1424080	cellular organisms;Bacteria;FCB group;Bacteroidetes/Chlorobi group;Bacteroidetes;Cytophagia;Cytophagales;Hymenobacteraceae;Pontibacter;Pontibacter amylolyticus
	Representative	GCF_014773225.1_ASM1477322v1_genomic.fna	GCF_014773225.1	4118831	2766980	cellular organisms;Bacteria;FCB group;Bacteroidetes/Chlorobi group;Bacteroidetes;Cytophagia;Cytophagales;Hymenobacteraceae;Pontibacter;Pontibacter aquaedesilientis
	Representative	GCF_019443125.1_ASM1944312v1_genomic.fna	GCF_019443125.1	4726152	1911536	cellular organisms;Bacteria;FCB group;Bacteroidetes/Chlorobi group;Bacteroidetes;Cytophagia;Cytophagales;Hymenobacteraceae;Pontibacter;Pontibacter aydingkolensis
	Representative	GCF_014332515.1_ASM1433251v1_genomic.fna	GCF_014332515.1	5762411	2574733	cellular organisms;Bacteria;FCB group;Bacteroidetes/Chlorobi group;Bacteroidetes;Cytophagia;Cytophagales;Hymenobacteraceae;Pontibacter;Pontibacter beigongshangensis
	Representative	GCF_010686685.1_ASM1068668v1_genomic.fna	GCF_010686685.1	4317718	2704466	cellular organisms;Bacteria;FCB group;Bacteroidetes/Chlorobi group;Bacteroidetes;Cytophagia;Cytophagales;Hymenobacteraceae;Pontibacter;Pontibacter burrus
	Representative	GCF_014306105.1_ASM1430610v1_genomic.fna	GCF_014306105.1	4614449	1720253	cellular organisms;Bacteria;FCB group;Bacteroidetes/Chlorobi group;Bacteroidetes;Cytophagia;Cytophagales;Hymenobacteraceae;Pontibacter;Pontibacter cellulosilyticus
	Representative	GCF_900113285.1_IMG-taxon_2671180224_annotated_assembly_genomic.fna	GCF_900113285.1	5074727	1436961	cellular organisms;Bacteria;FCB group;Bacteroidetes/Chlorobi group;Bacteroidetes;Cytophagia;Cytophagales;Hymenobacteraceae;Pontibacter;Pontibacter chinhatensis
	Representative	GCF_003367245.1_ASM336724v1_genomic.fna	GCF_003367245.1	6405578	1400979	cellular organisms;Bacteria;FCB group;Bacteroidetes/Chlorobi group;Bacteroidetes;Cytophagia;Cytophagales;Hymenobacteraceae;Pontibacter;Pontibacter diazotrophicus
	Representative	GCF_010119545.1_ASM1011954v1_genomic.fna	GCF_010119545.1	4078153	2700082	cellular organisms;Bacteria;FCB group;Bacteroidetes/Chlorobi group;Bacteroidetes;Cytophagia;Cytophagales;Hymenobacteraceae;Pontibacter;Pontibacter fetidus
	Representative	GCF_001907195.1_ASM190719v1_genomic.fna	GCF_001907195.1	4624923	1797110	cellular organisms;Bacteria;FCB group;Bacteroidetes/Chlorobi group;Bacteroidetes;Cytophagia;Cytophagales;Hymenobacteraceae;Pontibacter;Pontibacter flavimaris
	Representative	GCF_900156345.1_IMG-taxon_2681812890_annotated_assembly_genomic.fna	GCF_900156345.1	4566813	1317125	cellular organisms;Bacteria;FCB group;Bacteroidetes/Chlorobi group;Bacteroidetes;Cytophagia;Cytophagales;Hymenobacteraceae;Pontibacter;Pontibacter indicus
	Representative	GCF_000973725.1_ASM97372v1_genomic.fna	GCF_000973725.1	5462537	400092	cellular organisms;Bacteria;FCB group;Bacteroidetes/Chlorobi group;Bacteroidetes;Cytophagia;Cytophagales;Hymenobacteraceae;Pontibacter;Pontibacter korlensis
	Representative	GCF_900156415.1_IMG-taxon_2681812905_annotated_assembly_genomic.fna	GCF_900156415.1	4475589	1077936	cellular organisms;Bacteria;FCB group;Bacteroidetes/Chlorobi group;Bacteroidetes;Cytophagia;Cytophagales;Hymenobacteraceae;Pontibacter;Pontibacter lucknowensis
	Representative	GCF_003054055.1_ASM305405v1_genomic.fna	GCF_003054055.1	5234172	1649266	cellular organisms;Bacteria;FCB group;Bacteroidetes/Chlorobi group;Bacteroidetes;Cytophagia;Cytophagales;Hymenobacteraceae;Pontibacter;Pontibacter mucosus
	Representative	GCF_003576375.1_ASM357637v1_genomic.fna	GCF_003576375.1	4228620	2304593	cellular organisms;Bacteria;FCB group;Bacteroidetes/Chlorobi group;Bacteroidetes;Cytophagia;Cytophagales;Hymenobacteraceae;Pontibacter;Pontibacter oryzae
	Representative	GCF_019336435.1_ASM1933643v1_genomic.fna	GCF_019336435.1	4305230	890055	cellular organisms;Bacteria;FCB group;Bacteroidetes/Chlorobi group;Bacteroidetes;Cytophagia;Cytophagales;Hymenobacteraceae;Pontibacter;Pontibacter populi
	Representative	GCF_010092985.1_ASM1009298v1_genomic.fna	GCF_010092985.1	4344619	2694930	cellular organisms;Bacteria;FCB group;Bacteroidetes/Chlorobi group;Bacteroidetes;Cytophagia;Cytophagales;Hymenobacteraceae;Pontibacter;Pontibacter pudoricolor
	Representative	GCF_002846395.1_ASM284639v1_genomic.fna	GCF_002846395.1	4431905	1179743	cellular organisms;Bacteria;FCB group;Bacteroidetes/Chlorobi group;Bacteroidetes;Cytophagia;Cytophagales;Hymenobacteraceae;Pontibacter;Pontibacter ramchanderi
	Representative	GCF_000373265.1_ASM37326v1_genomic.fna	GCF_000373265.1	4582552	1122967	cellular organisms;Bacteria;FCB group;Bacteroidetes/Chlorobi group;Bacteroidetes;Cytophagia;Cytophagales;Hymenobacteraceae;Pontibacter;Pontibacter roseus;Pontibacter roseus DSM 17521
	Representative	GCF_009931655.1_ASM993165v1_genomic.fna	GCF_009931655.1	4965849	2694929	cellular organisms;Bacteria;FCB group;Bacteroidetes/Chlorobi group;Bacteroidetes;Cytophagia;Cytophagales;Hymenobacteraceae;Pontibacter;Pontibacter russatus
	Representative	GCF_020907275.1_ASM2090727v1_genomic.fna	GCF_020907275.1	5223281	2305183	cellular organisms;Bacteria;FCB group;Bacteroidetes/Chlorobi group;Bacteroidetes;Cytophagia;Cytophagales;Hymenobacteraceae;Pontibacter;Pontibacter silvestris
	Representative	GCF_900188175.1_IMG-taxon_2706794922_annotated_assembly_genomic.fna	GCF_900188175.1	5980448	1610492	cellular organisms;Bacteria;FCB group;Bacteroidetes/Chlorobi group;Bacteroidetes;Cytophagia;Cytophagales;Hymenobacteraceae;Pontibacter;Pontibacter ummariensis
	Representative	GCF_003096355.1_ASM309635v1_genomic.fna	GCF_003096355.1	4889018	1765052	cellular organisms;Bacteria;FCB group;Bacteroidetes/Chlorobi group;Bacteroidetes;Cytophagia;Cytophagales;Hymenobacteraceae;Pontibacter;Pontibacter virosus
	Representative	GCF_008271745.1_ASM827174v1_genomic.fna	GCF_008271745.1	5326047	1259555	cellular organisms;Bacteria;FCB group;Bacteroidetes/Chlorobi group;Bacteroidetes;Cytophagia;Cytophagales;Hymenobacteraceae;Rufibacter;Rufibacter glacialis
	Representative	GCF_003721565.1_ASM372156v1_genomic.fna	GCF_003721565.1	4774060	1348778	cellular organisms;Bacteria;FCB group;Bacteroidetes/Chlorobi group;Bacteroidetes;Cytophagia;Cytophagales;Hymenobacteraceae;Rufibacter;Rufibacter immobilis
	Representative	GCF_003721515.1_ASM372151v1_genomic.fna	GCF_003721515.1	5674073	2487040	cellular organisms;Bacteria;FCB group;Bacteroidetes/Chlorobi group;Bacteroidetes;Cytophagia;Cytophagales;Hymenobacteraceae;Rufibacter;Rufibacter latericius
	Representative	GCF_014138425.1_ASM1413842v1_genomic.fna	GCF_014138425.1	5594599	1549639	cellular organisms;Bacteria;FCB group;Bacteroidetes/Chlorobi group;Bacteroidetes;Cytophagia;Cytophagales;Hymenobacteraceae;Rufibacter;Rufibacter quisquiliarum
	Representative	GCF_001078055.1_ASM107805v1_genomic.fna	GCF_001078055.1	4820793	1379910	cellular organisms;Bacteria;FCB group;Bacteroidetes/Chlorobi group;Bacteroidetes;Cytophagia;Cytophagales;Hymenobacteraceae;Rufibacter;Rufibacter radiotolerans
	Representative	GCF_001647285.1_ASM164728v1_genomic.fna	GCF_001647285.1	5121320	1567108	cellular organisms;Bacteria;FCB group;Bacteroidetes/Chlorobi group;Bacteroidetes;Cytophagia;Cytophagales;Hymenobacteraceae;Rufibacter;Rufibacter roseus
	Representative	GCF_001647275.1_ASM164727v1_genomic.fna	GCF_001647275.1	5517553	1783499	cellular organisms;Bacteria;FCB group;Bacteroidetes/Chlorobi group;Bacteroidetes;Cytophagia;Cytophagales;Hymenobacteraceae;Rufibacter;Rufibacter ruber
	Representative	GCF_014269285.1_ASM1426928v1_genomic.fna	GCF_014269285.1	5571897	2762756	cellular organisms;Bacteria;FCB group;Bacteroidetes/Chlorobi group;Bacteroidetes;Cytophagia;Cytophagales;Hymenobacteraceae;Rufibacter;Rufibacter sediminis
	Representative	GCF_001310085.1_ASM131008v1_genomic.fna	GCF_001310085.1	5413621	512763	cellular organisms;Bacteria;FCB group;Bacteroidetes/Chlorobi group;Bacteroidetes;Cytophagia;Cytophagales;Hymenobacteraceae;Rufibacter;Rufibacter tibetensis
	Representative	GCF_900115775.1_IMG-taxon_2636416085_annotated_assembly_genomic.fna	GCF_900115775.1	6019568	1227077	cellular organisms;Bacteria;FCB group;Bacteroidetes/Chlorobi group;Bacteroidetes;Cytophagia;Cytophagales;Hymenobacteraceae;Siccationidurans;Siccationidurans arizonensis
	Representative	GCF_005166025.1_ASM516602v1_genomic.fna	GCF_005166025.1	4661901	2715131	cellular organisms;Bacteria;FCB group;Bacteroidetes/Chlorobi group;Bacteroidetes;Cytophagia;Cytophagales;Mangrovivirgaceae;Mangrovivirga;Mangrovivirga cuniculi
	Representative	GCF_016734805.1_ASM1673480v1_genomic.fna	GCF_016734805.1	4194357	1548457	cellular organisms;Bacteria;FCB group;Bacteroidetes/Chlorobi group;Bacteroidetes;Cytophagia;Cytophagales;Marivirgaceae;Marivirga;Marivirga atlantica
	Representative	GCF_014636295.1_ASM1463629v1_genomic.fna	GCF_014636295.1	5937398	1046115	cellular organisms;Bacteria;FCB group;Bacteroidetes/Chlorobi group;Bacteroidetes;Cytophagia;Cytophagales;Marivirgaceae;Marivirga;Marivirga lumbricoides
	Representative	GCF_900177665.1_IMG-taxon_2595699006_annotated_assembly_genomic.fna	GCF_900177665.1	4743080	1028	cellular organisms;Bacteria;FCB group;Bacteroidetes/Chlorobi group;Bacteroidetes;Cytophagia;Cytophagales;Marivirgaceae;Marivirga;Marivirga sericea
	Representative	GCF_000183425.1_ASM18342v1_genomic.fna	GCF_000183425.1	4516567	643867	cellular organisms;Bacteria;FCB group;Bacteroidetes/Chlorobi group;Bacteroidetes;Cytophagia;Cytophagales;Marivirgaceae;Marivirga;Marivirga tractuosa;Marivirga tractuosa DSM 4126
	Representative	GCF_000430505.1_ASM43050v1_genomic.fna	GCF_000430505.1	4032199	1121902	cellular organisms;Bacteria;FCB group;Bacteroidetes/Chlorobi group;Bacteroidetes;Cytophagia;Cytophagales;Microscillaceae;Eisenibacter;Eisenibacter elegans;Eisenibacter elegans DSM 3317
	Representative	GCF_000169175.1_ASM16917v1_genomic.fna	GCF_000169175.1	9783688	313606	cellular organisms;Bacteria;FCB group;Bacteroidetes/Chlorobi group;Bacteroidetes;Cytophagia;Cytophagales;Microscillaceae;Microscilla;Microscilla marina;Microscilla marina ATCC 23134
	Representative	GCF_002843425.1_ASM284342v1_genomic.fna	GCF_002843425.1	3079792	2016530	cellular organisms;Bacteria;FCB group;Bacteroidetes/Chlorobi group;Bacteroidetes;Cytophagia;Cytophagales;Raineyaceae;Raineya;Raineya orbicola
	Representative	GCF_900188325.1_IMG-taxon_2687453772_annotated_assembly_genomic.fna	GCF_900188325.1	4229506	447679	cellular organisms;Bacteria;FCB group;Bacteroidetes/Chlorobi group;Bacteroidetes;Cytophagia;Cytophagales;Reichenbachiellaceae;Ekhidna;Ekhidna lutea
	Representative	GCF_003386095.1_ASM338609v1_genomic.fna	GCF_003386095.1	5972737	1122208	cellular organisms;Bacteria;FCB group;Bacteroidetes/Chlorobi group;Bacteroidetes;Cytophagia;Cytophagales;Reichenbachiellaceae;Marinoscillum;Marinoscillum furvescens;Marinoscillum furvescens DSM 4134
	Representative	GCF_900142205.1_IMG-taxon_2616644810_annotated_assembly_genomic.fna	GCF_900142205.1	5036063	156994	cellular organisms;Bacteria;FCB group;Bacteroidetes/Chlorobi group;Bacteroidetes;Cytophagia;Cytophagales;Reichenbachiellaceae;Reichenbachiella;Reichenbachiella agariperforans
	Representative	GCF_900176375.1_IMG-taxon_2619619645_annotated_assembly_genomic.fna	GCF_900176375.1	4712124	692418	cellular organisms;Bacteria;FCB group;Bacteroidetes/Chlorobi group;Bacteroidetes;Cytophagia;Cytophagales;Reichenbachiellaceae;Reichenbachiella;Reichenbachiella faecimaris
	Representative	GCF_003171675.1_ASM317167v1_genomic.fna	GCF_003171675.1	5261469	1821036	cellular organisms;Bacteria;FCB group;Bacteroidetes/Chlorobi group;Bacteroidetes;Cytophagia;Cytophagales;Reichenbachiellaceae;Reichenbachiella;Reichenbachiella versicolor
	Representative	GCF_001592935.1_ASM159293v1_genomic.fna	GCF_001592935.1	4195152	296218	cellular organisms;Bacteria;FCB group;Bacteroidetes/Chlorobi group;Bacteroidetes;Cytophagia;Cytophagales;Roseivirgaceae;Roseivirga;Roseivirga echinicomitans
	Representative	GCF_004340805.1_ASM434080v1_genomic.fna	GCF_004340805.1	4252582	279360	cellular organisms;Bacteria;FCB group;Bacteroidetes/Chlorobi group;Bacteroidetes;Cytophagia;Cytophagales;Roseivirgaceae;Roseivirga;Roseivirga ehrenbergii
	Representative	GCF_001747105.1_ASM174710v1_genomic.fna	GCF_001747105.1	4452817	1563681	cellular organisms;Bacteria;FCB group;Bacteroidetes/Chlorobi group;Bacteroidetes;Cytophagia;Cytophagales;Roseivirgaceae;Roseivirga;Roseivirga misakiensis
	Representative	GCF_900111145.1_IMG-taxon_2667527390_annotated_assembly_genomic.fna	GCF_900111145.1	4661311	1267423	cellular organisms;Bacteria;FCB group;Bacteroidetes/Chlorobi group;Bacteroidetes;Cytophagia;Cytophagales;Roseivirgaceae;Roseivirga;Roseivirga pacifica
	Representative	GCF_001267955.1_ASM126795v1_genomic.fna	GCF_001267955.1	4089556	1566026	cellular organisms;Bacteria;FCB group;Bacteroidetes/Chlorobi group;Bacteroidetes;Cytophagia;Cytophagales;Roseivirgaceae;Roseivirga;Roseivirga seohaensis;Roseivirga seohaensis subsp. aquiponti
	Representative	GCF_001592965.1_ASM159296v1_genomic.fna	GCF_001592965.1	4484355	333140	cellular organisms;Bacteria;FCB group;Bacteroidetes/Chlorobi group;Bacteroidetes;Cytophagia;Cytophagales;Roseivirgaceae;Roseivirga;Roseivirga spongicola
	Representative	GCF_014653175.1_ASM1465317v1_genomic.fna	GCF_014653175.1	4215290	1758176	cellular organisms;Bacteria;FCB group;Bacteroidetes/Chlorobi group;Bacteroidetes;Cytophagia;Cytophagales;Roseivirgaceae;Roseivirga;Roseivirga thermotolerans
	Representative	GCF_003148625.1_ASM314862v1_genomic.fna	GCF_003148625.1	5941063	591202	cellular organisms;Bacteria;FCB group;Bacteroidetes/Chlorobi group;Bacteroidetes;Cytophagia;Cytophagales;Spirosomaceae;Arcicella;Arcicella aurantiaca
	Representative	GCF_014204325.1_ASM1420432v1_genomic.fna	GCF_014204325.1	5322741	502909	cellular organisms;Bacteria;FCB group;Bacteroidetes/Chlorobi group;Bacteroidetes;Cytophagia;Cytophagales;Spirosomaceae;Arcicella;Arcicella rosea
	Representative	GCF_003258705.1_ASM325870v1_genomic.fna	GCF_003258705.1	5379839	1784714	cellular organisms;Bacteria;FCB group;Bacteroidetes/Chlorobi group;Bacteroidetes;Cytophagia;Cytophagales;Spirosomaceae;Arcticibacterium;Arcticibacterium luteifluviistationis
	Representative	GCF_001870735.1_ASM187073v1_genomic.fna	GCF_001870735.1	7593038	1750698	cellular organisms;Bacteria;FCB group;Bacteroidetes/Chlorobi group;Bacteroidetes;Cytophagia;Cytophagales;Spirosomaceae;Arsenicibacter;Arsenicibacter rosenii
	Representative	GCF_000428845.1_ASM42884v1_genomic.fna	GCF_000428845.1	6293235	1121481	cellular organisms;Bacteria;FCB group;Bacteroidetes/Chlorobi group;Bacteroidetes;Cytophagia;Cytophagales;Spirosomaceae;Dyadobacter;Dyadobacter alkalitolerans;Dyadobacter alkalitolerans DSM 23607
	Representative	GCF_011762185.1_ASM1176218v1_genomic.fna	GCF_011762185.1	6044924	1078754	cellular organisms;Bacteria;FCB group;Bacteroidetes/Chlorobi group;Bacteroidetes;Cytophagia;Cytophagales;Spirosomaceae;Dyadobacter;Dyadobacter arcticus
	Representative	GCF_000382205.1_ASM38220v1_genomic.fna	GCF_000382205.1	7377990	1121482	cellular organisms;Bacteria;FCB group;Bacteroidetes/Chlorobi group;Bacteroidetes;Cytophagia;Cytophagales;Spirosomaceae;Dyadobacter;Dyadobacter beijingensis;Dyadobacter beijingensis DSM 21582
	Representative	GCF_005869225.1_ASM586922v1_genomic.fna	GCF_005869225.1	8410774	2572203	cellular organisms;Bacteria;FCB group;Bacteroidetes/Chlorobi group;Bacteroidetes;Cytophagia;Cytophagales;Spirosomaceae;Dyadobacter;Dyadobacter bucti
	Representative	GCF_000701505.1_ASM70150v1_genomic.fna	GCF_000701505.1	6177718	1121483	cellular organisms;Bacteria;FCB group;Bacteroidetes/Chlorobi group;Bacteroidetes;Cytophagia;Cytophagales;Spirosomaceae;Dyadobacter;Dyadobacter crusticola;Dyadobacter crusticola DSM 16708
	Representative	GCF_014641595.1_ASM1464159v1_genomic.fna	GCF_014641595.1	7903164	1749036	cellular organisms;Bacteria;FCB group;Bacteroidetes/Chlorobi group;Bacteroidetes;Cytophagia;Cytophagales;Spirosomaceae;Dyadobacter;Dyadobacter endophyticus
	Representative	GCF_000023125.1_ASM2312v1_genomic.fna	GCF_000023125.1	6967790	471854	cellular organisms;Bacteria;FCB group;Bacteroidetes/Chlorobi group;Bacteroidetes;Cytophagia;Cytophagales;Spirosomaceae;Dyadobacter;Dyadobacter fermentans;Dyadobacter fermentans DSM 18053
	Representative	GCF_006149045.1_ASM614904v1_genomic.fna	GCF_006149045.1	6483927	2579942	cellular organisms;Bacteria;FCB group;Bacteroidetes/Chlorobi group;Bacteroidetes;Cytophagia;Cytophagales;Spirosomaceae;Dyadobacter;Dyadobacter flavalbus
	Representative	GCF_005280585.1_ASM528058v1_genomic.fna	GCF_005280585.1	8338499	2576211	cellular organisms;Bacteria;FCB group;Bacteroidetes/Chlorobi group;Bacteroidetes;Cytophagia;Cytophagales;Spirosomaceae;Dyadobacter;Dyadobacter frigoris
	Representative	GCF_003149085.1_ASM314908v1_genomic.fna	GCF_003149085.1	5768835	1082580	cellular organisms;Bacteria;FCB group;Bacteroidetes/Chlorobi group;Bacteroidetes;Cytophagia;Cytophagales;Spirosomaceae;Dyadobacter;Dyadobacter jejuensis
	Representative	GCF_003014695.1_ASM301469v1_genomic.fna	GCF_003014695.1	8270634	1591085	cellular organisms;Bacteria;FCB group;Bacteroidetes/Chlorobi group;Bacteroidetes;Cytophagia;Cytophagales;Spirosomaceae;Dyadobacter;Dyadobacter jiangsuensis
	Representative	GCF_900108855.1_IMG-taxon_2622736476_annotated_assembly_genomic.fna	GCF_900108855.1	7341589	408657	cellular organisms;Bacteria;FCB group;Bacteroidetes/Chlorobi group;Bacteroidetes;Cytophagia;Cytophagales;Spirosomaceae;Dyadobacter;Dyadobacter koreensis
	Representative	GCF_003383615.1_ASM338361v1_genomic.fna	GCF_003383615.1	6954945	2259619	cellular organisms;Bacteria;FCB group;Bacteroidetes/Chlorobi group;Bacteroidetes;Cytophagia;Cytophagales;Spirosomaceae;Dyadobacter;Dyadobacter luteus
	Representative	GCF_005860805.1_ASM586080v1_genomic.fna	GCF_005860805.1	6409863	1979387	cellular organisms;Bacteria;FCB group;Bacteroidetes/Chlorobi group;Bacteroidetes;Cytophagia;Cytophagales;Spirosomaceae;Dyadobacter;Dyadobacter luticola
	Representative	GCF_900167945.1_IMG-taxon_2595698219_annotated_assembly_genomic.fna	GCF_900167945.1	6739782	651661	cellular organisms;Bacteria;FCB group;Bacteroidetes/Chlorobi group;Bacteroidetes;Cytophagia;Cytophagales;Spirosomaceae;Dyadobacter;Dyadobacter psychrophilus
	Representative	GCF_004349265.1_ASM434926v1_genomic.fna	GCF_004349265.1	7929375	2541721	cellular organisms;Bacteria;FCB group;Bacteroidetes/Chlorobi group;Bacteroidetes;Cytophagia;Cytophagales;Spirosomaceae;Dyadobacter;Dyadobacter psychrotolerans
	Representative	GCF_016894445.1_ASM1689444v1_genomic.fna	GCF_016894445.1	6071216	2747268	cellular organisms;Bacteria;FCB group;Bacteroidetes/Chlorobi group;Bacteroidetes;Cytophagia;Cytophagales;Spirosomaceae;Dyadobacter;Dyadobacter sandarakinus
	Representative	GCF_005860765.1_ASM586076v1_genomic.fna	GCF_005860765.1	6202723	1493691	cellular organisms;Bacteria;FCB group;Bacteroidetes/Chlorobi group;Bacteroidetes;Cytophagia;Cytophagales;Spirosomaceae;Dyadobacter;Dyadobacter sediminis
	Representative	GCF_900101885.1_IMG-taxon_2619619010_annotated_assembly_genomic.fna	GCF_900101885.1	8748433	659014	cellular organisms;Bacteria;FCB group;Bacteroidetes/Chlorobi group;Bacteroidetes;Cytophagia;Cytophagales;Spirosomaceae;Dyadobacter;Dyadobacter soli
	Representative	GCF_015221875.1_ASM1522187v1_genomic.fna	GCF_015221875.1	7790348	2773304	cellular organisms;Bacteria;FCB group;Bacteroidetes/Chlorobi group;Bacteroidetes;Cytophagia;Cytophagales;Spirosomaceae;Dyadobacter;Dyadobacter subterraneus
	Representative	GCF_000566685.1_Dyadobacter_tibetensis_Y620-1_genomic.fna	GCF_000566685.1	5316270	1434325	cellular organisms;Bacteria;FCB group;Bacteroidetes/Chlorobi group;Bacteroidetes;Cytophagia;Cytophagales;Spirosomaceae;Dyadobacter;Dyadobacter tibetensis;Dyadobacter tibetensis Y620-1
	Representative	GCF_004168285.1_ASM416828v1_genomic.fna	GCF_004168285.1	6667459	2492393	cellular organisms;Bacteria;FCB group;Bacteroidetes/Chlorobi group;Bacteroidetes;Cytophagia;Cytophagales;Spirosomaceae;Emticicia;Emticicia agri
	Representative	GCF_014644295.1_ASM1464429v1_genomic.fna	GCF_014644295.1	6751027	1537369	cellular organisms;Bacteria;FCB group;Bacteroidetes/Chlorobi group;Bacteroidetes;Cytophagia;Cytophagales;Spirosomaceae;Emticicia;Emticicia aquatilis
	Representative	GCF_000331105.1_ASM33110v1_genomic.fna	GCF_000331105.1	6937336	1166018	cellular organisms;Bacteria;FCB group;Bacteroidetes/Chlorobi group;Bacteroidetes;Cytophagia;Cytophagales;Spirosomaceae;Fibrella;Fibrella aestuarina;Fibrella aestuarina BUZ 2
	Representative	GCF_000296815.2_ASM29681v2_genomic.fna	GCF_000296815.2	7628151	1185876	cellular organisms;Bacteria;FCB group;Bacteroidetes/Chlorobi group;Bacteroidetes;Cytophagia;Cytophagales;Spirosomaceae;Fibrisoma;Fibrisoma limi;Fibrisoma limi BUZ 3
	Representative	GCF_003583365.1_ASM358336v1_genomic.fna	GCF_003583365.1	7804372	2305895	cellular organisms;Bacteria;FCB group;Bacteroidetes/Chlorobi group;Bacteroidetes;Cytophagia;Cytophagales;Spirosomaceae;Fibrisoma;Fibrisoma montanum
	Representative	GCF_000427405.1_ASM42740v1_genomic.fna	GCF_000427405.1	6221600	929703	cellular organisms;Bacteria;FCB group;Bacteroidetes/Chlorobi group;Bacteroidetes;Cytophagia;Cytophagales;Spirosomaceae;Flectobacillus;Flectobacillus major;Flectobacillus major DSM 103
	Representative	GCF_004329705.1_ASM432970v1_genomic.fna	GCF_004329705.1	4476845	1605367	cellular organisms;Bacteria;FCB group;Bacteroidetes/Chlorobi group;Bacteroidetes;Cytophagia;Cytophagales;Spirosomaceae;Jiulongibacter;Jiulongibacter sediminis
	Representative	GCF_003259745.1_ASM325974v1_genomic.fna	GCF_003259745.1	7024165	643671	cellular organisms;Bacteria;FCB group;Bacteroidetes/Chlorobi group;Bacteroidetes;Cytophagia;Cytophagales;Spirosomaceae;Larkinella;Larkinella arboricola
	Representative	GCF_003858645.1_ASM385864v1_genomic.fna	GCF_003858645.1	7654478	2025310	cellular organisms;Bacteria;FCB group;Bacteroidetes/Chlorobi group;Bacteroidetes;Cytophagia;Cytophagales;Spirosomaceae;Larkinella;Larkinella knui
	Representative	GCF_003334855.1_ASM333485v1_genomic.fna	GCF_003334855.1	8011585	2315727	cellular organisms;Bacteria;FCB group;Bacteroidetes/Chlorobi group;Bacteroidetes;Cytophagia;Cytophagales;Spirosomaceae;Larkinella;Larkinella punicea
	Representative	GCF_003858635.1_ASM385863v1_genomic.fna	GCF_003858635.1	8178207	2025312	cellular organisms;Bacteria;FCB group;Bacteroidetes/Chlorobi group;Bacteroidetes;Cytophagia;Cytophagales;Spirosomaceae;Larkinella;Larkinella rosea
	Representative	GCF_003703975.1_ASM370397v1_genomic.fna	GCF_003703975.1	6936170	1770527	cellular organisms;Bacteria;FCB group;Bacteroidetes/Chlorobi group;Bacteroidetes;Cytophagia;Cytophagales;Spirosomaceae;Larkinella;Larkinella soli
	Representative	GCF_009668025.1_ASM966802v1_genomic.fna	GCF_009668025.1	7850297	2025311	cellular organisms;Bacteria;FCB group;Bacteroidetes/Chlorobi group;Bacteroidetes;Cytophagia;Cytophagales;Spirosomaceae;Larkinella;Larkinella terrae
	Representative	GCF_000166395.1_ASM16639v1_genomic.fna	GCF_000166395.1	4059653	649349	cellular organisms;Bacteria;FCB group;Bacteroidetes/Chlorobi group;Bacteroidetes;Cytophagia;Cytophagales;Spirosomaceae;Leadbetterella;Leadbetterella byssophila;Leadbetterella byssophila DSM 17132
	Representative	GCF_014651615.1_ASM1465161v1_genomic.fna	GCF_014651615.1	6415073	402147	cellular organisms;Bacteria;FCB group;Bacteroidetes/Chlorobi group;Bacteroidetes;Cytophagia;Cytophagales;Spirosomaceae;Persicitalea;Persicitalea jodogahamensis
	Representative	GCF_900115665.1_IMG-taxon_2634166314_annotated_assembly_genomic.fna	GCF_900115665.1	6171687	1079859	cellular organisms;Bacteria;FCB group;Bacteroidetes/Chlorobi group;Bacteroidetes;Cytophagia;Cytophagales;Spirosomaceae;Pseudarcicella;Pseudarcicella hirudinis
	Representative	GCF_003339505.1_ASM333950v1_genomic.fna	GCF_003339505.1	7217715	2282308	cellular organisms;Bacteria;FCB group;Bacteroidetes/Chlorobi group;Bacteroidetes;Cytophagia;Cytophagales;Spirosomaceae;Runella;Runella aurantiaca
	Representative	GCF_014195535.1_ASM1419553v1_genomic.fna	GCF_014195535.1	7996103	370973	cellular organisms;Bacteria;FCB group;Bacteroidetes/Chlorobi group;Bacteroidetes;Cytophagia;Cytophagales;Spirosomaceae;Runella;Runella defluvii
	Representative	GCF_000482465.1_ASM48246v1_genomic.fna	GCF_000482465.1	7563805	1123077	cellular organisms;Bacteria;FCB group;Bacteroidetes/Chlorobi group;Bacteroidetes;Cytophagia;Cytophagales;Spirosomaceae;Runella;Runella limosa;Runella limosa DSM 17973
	Representative	GCF_003325355.1_ASM332535v1_genomic.fna	GCF_003325355.1	7162513	2259595	cellular organisms;Bacteria;FCB group;Bacteroidetes/Chlorobi group;Bacteroidetes;Cytophagia;Cytophagales;Spirosomaceae;Runella;Runella rosea
	Representative	GCF_000218895.1_ASM21889v1_genomic.fna	GCF_000218895.1	6920124	761193	cellular organisms;Bacteria;FCB group;Bacteroidetes/Chlorobi group;Bacteroidetes;Cytophagia;Cytophagales;Spirosomaceae;Runella;Runella slithyformis;Runella slithyformis DSM 19594
	Representative	GCF_000423565.1_ASM42356v1_genomic.fna	GCF_000423565.1	7609008	1123078	cellular organisms;Bacteria;FCB group;Bacteroidetes/Chlorobi group;Bacteroidetes;Cytophagia;Cytophagales;Spirosomaceae;Runella;Runella zeae;Runella zeae DSM 19591
	Representative	GCF_017355935.1_ASM1735593v1_genomic.fna	GCF_017355935.1	6562145	1720261	cellular organisms;Bacteria;FCB group;Bacteroidetes/Chlorobi group;Bacteroidetes;Cytophagia;Cytophagales;Spirosomaceae;Telluribacter;Telluribacter humicola
	Representative	GCF_900113045.1_IMG-taxon_2636415974_annotated_assembly_genomic.fna	GCF_900113045.1	5515651	1003	cellular organisms;Bacteria;FCB group;Bacteroidetes/Chlorobi group;Bacteroidetes;Cytophagia;Cytophagales;Thermoflexibacteraceae;Thermoflexibacter;Thermoflexibacter ruber
	Representative	GCF_011761635.1_ASM1176163v1_genomic.fna	GCF_011761635.1	2694009	28195	cellular organisms;Bacteria;FCB group;Bacteroidetes/Chlorobi group;Bacteroidetes;Cytophagia;Cytophagales;Thermonemataceae;Thermonema;Thermonema lapsum
	Representative	GCF_000426825.1_ASM42682v1_genomic.fna	GCF_000426825.1	2957460	1313301	cellular organisms;Bacteria;FCB group;Bacteroidetes/Chlorobi group;Bacteroidetes;Cytophagia;Cytophagales;Thermonemataceae;Thermonema;Thermonema rossianum;Thermonema rossianum DSM 10300
	Representative	GCF_003268615.1_ASM326861v1_genomic.fna	GCF_003268615.1	620859	164516	cellular organisms;Bacteria;FCB group;Bacteroidetes/Chlorobi group;Bacteroidetes;Flavobacteriia;Flavobacteriales;Blattabacteriaceae;Blattabacterium;Blattabacterium clevelandi
	Representative	GCF_000348805.1_ASM34880v1_genomic.fna	GCF_000348805.1	632490	1229512	cellular organisms;Bacteria;FCB group;Bacteroidetes/Chlorobi group;Bacteroidetes;Flavobacteriia;Flavobacteriales;Blattabacteriaceae;Blattabacterium;Blattabacterium cuenoti;Blattabacterium cuenoti BPAA
	Representative	GCF_003226695.1_ASM322669v1_genomic.fna	GCF_003226695.1	616024	164514	cellular organisms;Bacteria;FCB group;Bacteroidetes/Chlorobi group;Bacteroidetes;Flavobacteriia;Flavobacteriales;Blattabacteriaceae;Blattabacterium;Blattabacterium punctulatus
	Representative	GCF_003402975.1_ASM340297v1_genomic.fna	GCF_003402975.1	3425346	1737063	cellular organisms;Bacteria;FCB group;Bacteroidetes/Chlorobi group;Bacteroidetes;Flavobacteriia;Flavobacteriales;Crocinitomicaceae;Brumimicrobium;Brumimicrobium aurantiacum
	Representative	GCF_004152935.1_ASM415293v1_genomic.fna	GCF_004152935.1	4272896	200475	cellular organisms;Bacteria;FCB group;Bacteroidetes/Chlorobi group;Bacteroidetes;Flavobacteriia;Flavobacteriales;Crocinitomicaceae;Brumimicrobium;Brumimicrobium glaciale
	Representative	GCF_003025005.1_ASM302500v1_genomic.fna	GCF_003025005.1	3891715	392717	cellular organisms;Bacteria;FCB group;Bacteroidetes/Chlorobi group;Bacteroidetes;Flavobacteriia;Flavobacteriales;Crocinitomicaceae;Brumimicrobium;Brumimicrobium mesophilum
	Representative	GCF_002844555.1_ASM284455v1_genomic.fna	GCF_002844555.1	3421691	2058658	cellular organisms;Bacteria;FCB group;Bacteroidetes/Chlorobi group;Bacteroidetes;Flavobacteriia;Flavobacteriales;Crocinitomicaceae;Brumimicrobium;Brumimicrobium salinarum
	Representative	GCF_001661595.2_ASM166159v2_genomic.fna	GCF_001661595.2	3723245	1740263	cellular organisms;Bacteria;FCB group;Bacteroidetes/Chlorobi group;Bacteroidetes;Flavobacteriia;Flavobacteriales;Crocinitomicaceae;Crocinitomix;Crocinitomix algicola
	Representative	GCF_000621625.1_ASM62162v1_genomic.fna	GCF_000621625.1	4630906	1408433	cellular organisms;Bacteria;FCB group;Bacteroidetes/Chlorobi group;Bacteroidetes;Flavobacteriia;Flavobacteriales;Crocinitomicaceae;Crocinitomix;Crocinitomix catalasitica;Crocinitomix catalasitica ATCC 23190
	Representative	GCF_007558725.1_ASM755872v1_genomic.fna	GCF_007558725.1	4273414	2597671	cellular organisms;Bacteria;FCB group;Bacteroidetes/Chlorobi group;Bacteroidetes;Flavobacteriia;Flavobacteriales;Crocinitomicaceae;Fluviicola;Fluviicola chungangensis
	Representative	GCF_000194605.1_ASM19460v1_genomic.fna	GCF_000194605.1	4633577	755732	cellular organisms;Bacteria;FCB group;Bacteroidetes/Chlorobi group;Bacteroidetes;Flavobacteriia;Flavobacteriales;Crocinitomicaceae;Fluviicola;Fluviicola taffensis;Fluviicola taffensis DSM 16823
	Representative	GCF_900116425.1_IMG-taxon_2667527393_annotated_assembly_genomic.fna	GCF_900116425.1	3568196	477690	cellular organisms;Bacteria;FCB group;Bacteroidetes/Chlorobi group;Bacteroidetes;Flavobacteriia;Flavobacteriales;Crocinitomicaceae;Lishizhenia;Lishizhenia tianjinensis
	Representative	GCF_003234935.1_ASM323493v1_genomic.fna	GCF_003234935.1	4054079	2219161	cellular organisms;Bacteria;FCB group;Bacteroidetes/Chlorobi group;Bacteroidetes;Flavobacteriia;Flavobacteriales;Crocinitomicaceae;Putridiphycobacter;Putridiphycobacter roseus
	Representative	GCF_014518315.1_ASM1451831v1_genomic.fna	GCF_014518315.1	3765775	2766479	cellular organisms;Bacteria;FCB group;Bacteroidetes/Chlorobi group;Bacteroidetes;Flavobacteriia;Flavobacteriales;Crocinitomicaceae;Taishania;Taishania pollutisoli
	Representative	GCF_009909615.1_ASM990961v1_genomic.fna	GCF_009909615.1	3519807	2692424	cellular organisms;Bacteria;FCB group;Bacteroidetes/Chlorobi group;Bacteroidetes;Flavobacteriia;Flavobacteriales;Cryomorphaceae;Acidiluteibacter;Acidiluteibacter ferrifornacis
	Representative	GCF_010686655.1_UTAS_Cryign_v1.0_genomic.fna	GCF_010686655.1	5024363	101383	cellular organisms;Bacteria;FCB group;Bacteroidetes/Chlorobi group;Bacteroidetes;Flavobacteriia;Flavobacteriales;Cryomorphaceae;Cryomorpha;Cryomorpha ignava
	Representative	GCF_015476115.1_ASM1547611v1_genomic.fna	GCF_015476115.1	4094245	2893202	cellular organisms;Bacteria;FCB group;Bacteroidetes/Chlorobi group;Bacteroidetes;Flavobacteriia;Flavobacteriales;Flavobacteriaceae;Aegicerativicinus;Aegicerativicinus sediminis
	Representative	GCF_900489835.1_Aequorivita_CIP107457T_annotated_assembly_genomic.fna	GCF_900489835.1	3807659	153266	cellular organisms;Bacteria;FCB group;Bacteroidetes/Chlorobi group;Bacteroidetes;Flavobacteriia;Flavobacteriales;Flavobacteriaceae;Aequorivita;Aequorivita antarctica
	Representative	GCF_001573155.1_ASM157315v1_genomic.fna	GCF_001573155.1	3153508	1548749	cellular organisms;Bacteria;FCB group;Bacteroidetes/Chlorobi group;Bacteroidetes;Flavobacteriia;Flavobacteriales;Flavobacteriaceae;Aequorivita;Aequorivita aquimaris
	Representative	GCF_000429125.1_ASM42912v1_genomic.fna	GCF_000429125.1	4045728	1120951	cellular organisms;Bacteria;FCB group;Bacteroidetes/Chlorobi group;Bacteroidetes;Flavobacteriia;Flavobacteriales;Flavobacteriaceae;Aequorivita;Aequorivita capsosiphonis;Aequorivita capsosiphonis DSM 23843
	Representative	GCF_018476645.1_ASM1847664v1_genomic.fna	GCF_018476645.1	2932701	1549647	cellular organisms;Bacteria;FCB group;Bacteroidetes/Chlorobi group;Bacteroidetes;Flavobacteriia;Flavobacteriales;Flavobacteriaceae;Aequorivita;Aequorivita echinoideorum
	Representative	GCF_900489485.1_Aequorivita_CIP107455T_annotated_assembly_genomic.fna	GCF_900489485.1	3309001	153267	cellular organisms;Bacteria;FCB group;Bacteroidetes/Chlorobi group;Bacteroidetes;Flavobacteriia;Flavobacteriales;Flavobacteriaceae;Aequorivita;Aequorivita lipolytica
	Representative	GCF_009668655.1_ASM966865v1_genomic.fna	GCF_009668655.1	3461526	2610884	cellular organisms;Bacteria;FCB group;Bacteroidetes/Chlorobi group;Bacteroidetes;Flavobacteriia;Flavobacteriales;Flavobacteriaceae;Aequorivita;Aequorivita lutea
	Representative	GCF_006346335.1_ASM634633v1_genomic.fna	GCF_006346335.1	3193685	1382458	cellular organisms;Bacteria;FCB group;Bacteroidetes/Chlorobi group;Bacteroidetes;Flavobacteriia;Flavobacteriales;Flavobacteriaceae;Aequorivita;Aequorivita sinensis
	Representative	GCF_001641085.1_ASM164108v1_genomic.fna	GCF_001641085.1	3195818	1385699	cellular organisms;Bacteria;FCB group;Bacteroidetes/Chlorobi group;Bacteroidetes;Flavobacteriia;Flavobacteriales;Flavobacteriaceae;Aequorivita;Aequorivita soesokkakensis
	Representative	GCF_000265385.1_ASM26538v1_genomic.fna	GCF_000265385.1	3520671	746697	cellular organisms;Bacteria;FCB group;Bacteroidetes/Chlorobi group;Bacteroidetes;Flavobacteriia;Flavobacteriales;Flavobacteriaceae;Aequorivita;Aequorivita sublithincola;Aequorivita sublithincola DSM 14238
	Representative	GCF_900106795.1_IMG-taxon_2667527447_annotated_assembly_genomic.fna	GCF_900106795.1	3541022	797419	cellular organisms;Bacteria;FCB group;Bacteroidetes/Chlorobi group;Bacteroidetes;Flavobacteriia;Flavobacteriales;Flavobacteriaceae;Aequorivita;Aequorivita viscosa
	Representative	GCF_000952855.1_ASM95285v1_genomic.fna	GCF_000952855.1	3272020	171194	cellular organisms;Bacteria;FCB group;Bacteroidetes/Chlorobi group;Bacteroidetes;Flavobacteriia;Flavobacteriales;Flavobacteriaceae;Aequorivita;Aequorivita vladivostokensis
	Representative	GCF_014596975.1_ASM1459697v1_genomic.fna	GCF_014596975.1	3792896	2683592	cellular organisms;Bacteria;FCB group;Bacteroidetes/Chlorobi group;Bacteroidetes;Flavobacteriia;Flavobacteriales;Flavobacteriaceae;Aestuariibaculum;Aestuariibaculum marinum
	Representative	GCF_014596945.1_ASM1459694v1_genomic.fna	GCF_014596945.1	4045792	2770637	cellular organisms;Bacteria;FCB group;Bacteroidetes/Chlorobi group;Bacteroidetes;Flavobacteriia;Flavobacteriales;Flavobacteriaceae;Aestuariibaculum;Aestuariibaculum sediminum
	Representative	GCF_014596935.1_ASM1459693v1_genomic.fna	GCF_014596935.1	4047690	1028745	cellular organisms;Bacteria;FCB group;Bacteroidetes/Chlorobi group;Bacteroidetes;Flavobacteriia;Flavobacteriales;Flavobacteriaceae;Aestuariibaculum;Aestuariibaculum suncheonense
	No	GCF_005943945.1_ASM594394v1_genomic.fna	GCF_005943945.1	4723614	2583587	cellular organisms;Bacteria;FCB group;Bacteroidetes/Chlorobi group;Bacteroidetes;Flavobacteriia;Flavobacteriales;Flavobacteriaceae;Aggregatimonas;Aggregatimonas sangjinii
	Representative	GCF_006148925.1_ASM614892v1_genomic.fna	GCF_006148925.1	3145270	912802	cellular organisms;Bacteria;FCB group;Bacteroidetes/Chlorobi group;Bacteroidetes;Flavobacteriia;Flavobacteriales;Flavobacteriaceae;Algibacter;Algibacter aestuarii
	Representative	GCF_001310225.1_ASM131022v1_genomic.fna	GCF_001310225.1	3994770	1736674	cellular organisms;Bacteria;FCB group;Bacteroidetes/Chlorobi group;Bacteroidetes;Flavobacteriia;Flavobacteriales;Flavobacteriaceae;Algibacter;Algibacter alginicilyticus
	Representative	GCF_014202225.1_ASM1420222v1_genomic.fna	GCF_014202225.1	4353733	1608400	cellular organisms;Bacteria;FCB group;Bacteroidetes/Chlorobi group;Bacteroidetes;Flavobacteriia;Flavobacteriales;Flavobacteriaceae;Algibacter;Algibacter amylolyticus
	Representative	GCF_001747085.1_ASM174708v1_genomic.fna	GCF_001747085.1	4646102	1849968	cellular organisms;Bacteria;FCB group;Bacteroidetes/Chlorobi group;Bacteroidetes;Flavobacteriia;Flavobacteriales;Flavobacteriaceae;Algibacter;Algibacter aquaticus
	Representative	GCF_004368925.1_ASM436892v1_genomic.fna	GCF_004368925.1	4708875	221126	cellular organisms;Bacteria;FCB group;Bacteroidetes/Chlorobi group;Bacteroidetes;Flavobacteriia;Flavobacteriales;Flavobacteriaceae;Algibacter;Algibacter lectus
	Representative	GCF_003143755.1_ASM314375v1_genomic.fna	GCF_003143755.1	3340911	2100723	cellular organisms;Bacteria;FCB group;Bacteroidetes/Chlorobi group;Bacteroidetes;Flavobacteriia;Flavobacteriales;Flavobacteriaceae;Algibacter;Algibacter marinivivus
	Representative	GCF_014651495.1_ASM1465149v1_genomic.fna	GCF_014651495.1	4439893	425498	cellular organisms;Bacteria;FCB group;Bacteroidetes/Chlorobi group;Bacteroidetes;Flavobacteriia;Flavobacteriales;Flavobacteriaceae;Algibacter;Algibacter mikhailovii
	Representative	GCF_004804355.1_ASM480435v1_genomic.fna	GCF_004804355.1	3418140	2562860	cellular organisms;Bacteria;FCB group;Bacteroidetes/Chlorobi group;Bacteroidetes;Flavobacteriia;Flavobacteriales;Flavobacteriaceae;Algibacter;Algibacter onchidii
	Representative	GCF_008033385.1_ASM803338v1_genomic.fna	GCF_008033385.1	4173048	2599389	cellular organisms;Bacteria;FCB group;Bacteroidetes/Chlorobi group;Bacteroidetes;Flavobacteriia;Flavobacteriales;Flavobacteriaceae;Algibacter;Algibacter pacificus
	Representative	GCF_900112595.1_IMG-taxon_2615840709_annotated_assembly_genomic.fna	GCF_900112595.1	3651178	870482	cellular organisms;Bacteria;FCB group;Bacteroidetes/Chlorobi group;Bacteroidetes;Flavobacteriia;Flavobacteriales;Flavobacteriaceae;Algibacter;Algibacter pectinivorans
	Representative	GCF_000746845.1_ASM74684v1_genomic.fna	GCF_000746845.1	3161165	1223410	cellular organisms;Bacteria;FCB group;Bacteroidetes/Chlorobi group;Bacteroidetes;Flavobacteriia;Flavobacteriales;Flavobacteriaceae;Altibacter/Constantimarinum group;Altibacter;Altibacter lentus
	Representative	GCF_014295415.1_ASM1429541v1_genomic.fna	GCF_014295415.1	2987299	2562285	cellular organisms;Bacteria;FCB group;Bacteroidetes/Chlorobi group;Bacteroidetes;Flavobacteriia;Flavobacteriales;Flavobacteriaceae;Altibacter/Constantimarinum group;Constantimarinum;Constantimarinum furrinae
	Representative	GCF_003852705.1_ASM385270v1_genomic.fna	GCF_003852705.1	2556484	2479858	cellular organisms;Bacteria;FCB group;Bacteroidetes/Chlorobi group;Bacteroidetes;Flavobacteriia;Flavobacteriales;Flavobacteriaceae;Amniculibacterium;Amniculibacterium aquaticum
	No	GCF_014353055.1_ASM1435305v1_genomic.fna	GCF_014353055.1	2839322	2767188	cellular organisms;Bacteria;FCB group;Bacteroidetes/Chlorobi group;Bacteroidetes;Flavobacteriia;Flavobacteriales;Flavobacteriaceae;Amniculibacterium;unclassified Amniculibacterium;Amniculibacterium sp. G2-70
	Representative	GCF_007993795.1_ASM799379v1_genomic.fna	GCF_007993795.1	3409178	2585771	cellular organisms;Bacteria;FCB group;Bacteroidetes/Chlorobi group;Bacteroidetes;Flavobacteriia;Flavobacteriales;Flavobacteriaceae;Antarcticibacterium;Antarcticibacterium arcticum
	Representative	GCF_006159205.1_ASM615920v1_genomic.fna	GCF_006159205.1	4353683	2058175	cellular organisms;Bacteria;FCB group;Bacteroidetes/Chlorobi group;Bacteroidetes;Flavobacteriia;Flavobacteriales;Flavobacteriaceae;Antarcticibacterium;Antarcticibacterium flavum
	Representative	GCF_014641635.1_ASM1464163v1_genomic.fna	GCF_014641635.1	3148345	1247562	cellular organisms;Bacteria;FCB group;Bacteroidetes/Chlorobi group;Bacteroidetes;Flavobacteriia;Flavobacteriales;Flavobacteriaceae;Aquaticitalea;Aquaticitalea lipolytica
	Representative	GCF_000255455.1_ASM25545v1_genomic.fna	GCF_000255455.1	4264366	620914	cellular organisms;Bacteria;FCB group;Bacteroidetes/Chlorobi group;Bacteroidetes;Flavobacteriia;Flavobacteriales;Flavobacteriaceae;Aquimarina;Aquimarina agarilytica;Aquimarina agarilytica ZC1
	Representative	GCF_000218485.1_ASM21848v2_genomic.fna	GCF_000218485.1	4090987	980584	cellular organisms;Bacteria;FCB group;Bacteroidetes/Chlorobi group;Bacteroidetes;Flavobacteriia;Flavobacteriales;Flavobacteriaceae;Aquimarina;Aquimarina agarivorans
	Representative	GCF_001632745.1_ASM163274v1_genomic.fna	GCF_001632745.1	6192490	1642818	cellular organisms;Bacteria;FCB group;Bacteroidetes/Chlorobi group;Bacteroidetes;Flavobacteriia;Flavobacteriales;Flavobacteriaceae;Aquimarina;Aquimarina aggregata
	Representative	GCF_006443095.1_ASM644309v1_genomic.fna	GCF_006443095.1	5891347	2589995	cellular organisms;Bacteria;FCB group;Bacteroidetes/Chlorobi group;Bacteroidetes;Flavobacteriia;Flavobacteriales;Flavobacteriaceae;Aquimarina;Aquimarina algicola
	Representative	GCF_007489275.1_ASM748927v1_genomic.fna	GCF_007489275.1	7030801	2047982	cellular organisms;Bacteria;FCB group;Bacteroidetes/Chlorobi group;Bacteroidetes;Flavobacteriia;Flavobacteriales;Flavobacteriaceae;Aquimarina;Aquimarina algiphila
	Representative	GCF_900109375.1_IMG-taxon_2622736580_annotated_assembly_genomic.fna	GCF_900109375.1	5311192	1038014	cellular organisms;Bacteria;FCB group;Bacteroidetes/Chlorobi group;Bacteroidetes;Flavobacteriia;Flavobacteriales;Flavobacteriaceae;Aquimarina;Aquimarina amphilecti
	Representative	GCF_000626715.1_SOAPdenovo_v1.05_genomic.fna	GCF_000626715.1	5691711	1317122	cellular organisms;Bacteria;FCB group;Bacteroidetes/Chlorobi group;Bacteroidetes;Flavobacteriia;Flavobacteriales;Flavobacteriaceae;Aquimarina;Aquimarina atlantica
	Representative	GCF_004216895.1_ASM421689v1_genomic.fna	GCF_004216895.1	3881665	323412	cellular organisms;Bacteria;FCB group;Bacteroidetes/Chlorobi group;Bacteroidetes;Flavobacteriia;Flavobacteriales;Flavobacteriaceae;Aquimarina;Aquimarina brevivitae
	Representative	GCF_008124785.1_ASM812478v1_genomic.fna	GCF_008124785.1	3497239	350814	cellular organisms;Bacteria;FCB group;Bacteroidetes/Chlorobi group;Bacteroidetes;Flavobacteriia;Flavobacteriales;Flavobacteriaceae;Aquimarina;Aquimarina intermedia
	Representative	GCF_000430645.1_ASM43064v1_genomic.fna	GCF_000430645.1	6248148	1121006	cellular organisms;Bacteria;FCB group;Bacteroidetes/Chlorobi group;Bacteroidetes;Flavobacteriia;Flavobacteriales;Flavobacteriaceae;Aquimarina;Aquimarina latercula;Aquimarina latercula DSM 2041
	Representative	GCF_019295435.1_ASM1929543v1_genomic.fna	GCF_019295435.1	6306309	584605	cellular organisms;Bacteria;FCB group;Bacteroidetes/Chlorobi group;Bacteroidetes;Flavobacteriia;Flavobacteriales;Flavobacteriaceae;Aquimarina;Aquimarina litoralis
	Representative	GCF_001401755.1_ASM140175v1_genomic.fna	GCF_001401755.1	5512104	1379258	cellular organisms;Bacteria;FCB group;Bacteroidetes/Chlorobi group;Bacteroidetes;Flavobacteriia;Flavobacteriales;Flavobacteriaceae;Aquimarina;Aquimarina longa;Aquimarina longa SW024
	Representative	GCF_000520995.1_of_Aquimarina_macrocephali_genomic.fna	GCF_000520995.1	6073420	1443665	cellular organisms;Bacteria;FCB group;Bacteroidetes/Chlorobi group;Bacteroidetes;Flavobacteriia;Flavobacteriales;Flavobacteriaceae;Aquimarina;Aquimarina macrocephali;Aquimarina macrocephali JAMB N27
	Representative	GCF_000520975.1_of_Aquimarina_megaterium_genomic.fna	GCF_000520975.1	6222833	1296416	cellular organisms;Bacteria;FCB group;Bacteroidetes/Chlorobi group;Bacteroidetes;Flavobacteriia;Flavobacteriales;Flavobacteriaceae;Aquimarina;Aquimarina megaterium;Aquimarina megaterium XH134
	Representative	GCF_014651355.1_ASM1465135v1_genomic.fna	GCF_014651355.1	4970070	279356	cellular organisms;Bacteria;FCB group;Bacteroidetes/Chlorobi group;Bacteroidetes;Flavobacteriia;Flavobacteriales;Flavobacteriaceae;Aquimarina;Aquimarina muelleri
	Representative	GCF_016735115.1_ASM1673511v1_genomic.fna	GCF_016735115.1	5001007	874423	cellular organisms;Bacteria;FCB group;Bacteroidetes/Chlorobi group;Bacteroidetes;Flavobacteriia;Flavobacteriales;Flavobacteriaceae;Aquimarina;Aquimarina mytili
	Representative	GCF_000520955.1_of_Aquimarina_pacifica_genomic.fna	GCF_000520955.1	5277515	1296415	cellular organisms;Bacteria;FCB group;Bacteroidetes/Chlorobi group;Bacteroidetes;Flavobacteriia;Flavobacteriales;Flavobacteriaceae;Aquimarina;Aquimarina pacifica
	Representative	GCF_002895435.1_ASM289543v1_genomic.fna	GCF_002895435.1	5841648	2070536	cellular organisms;Bacteria;FCB group;Bacteroidetes/Chlorobi group;Bacteroidetes;Flavobacteriia;Flavobacteriales;Flavobacteriaceae;Aquimarina;Aquimarina sediminis
	Representative	GCF_900141785.1_IMG-taxon_2622736502_annotated_assembly_genomic.fna	GCF_900141785.1	5347641	570521	cellular organisms;Bacteria;FCB group;Bacteroidetes/Chlorobi group;Bacteroidetes;Flavobacteriia;Flavobacteriales;Flavobacteriaceae;Aquimarina;Aquimarina spongiae
	No	GCF_003443695.1_ASM344369v1_genomic.fna	GCF_003443695.1	5461560	1714848	cellular organisms;Bacteria;FCB group;Bacteroidetes/Chlorobi group;Bacteroidetes;Flavobacteriia;Flavobacteriales;Flavobacteriaceae;Aquimarina;unclassified Aquimarina;Aquimarina sp. AD1
	No	GCF_003443715.1_ASM344371v1_genomic.fna	GCF_003443715.1	6087890	1714849	cellular organisms;Bacteria;FCB group;Bacteroidetes/Chlorobi group;Bacteroidetes;Flavobacteriia;Flavobacteriales;Flavobacteriaceae;Aquimarina;unclassified Aquimarina;Aquimarina sp. AD10
	Representative	GCF_015319355.1_ASM1531935v1_genomic.fna	GCF_015319355.1	4576131	1434066	cellular organisms;Bacteria;FCB group;Bacteroidetes/Chlorobi group;Bacteroidetes;Flavobacteriia;Flavobacteriales;Flavobacteriaceae;Arcticiflavibacter;Arcticiflavibacter luteus
	Representative	GCF_002234495.1_ASM223449v1_genomic.fna	GCF_002234495.1	5857861	616991	cellular organisms;Bacteria;FCB group;Bacteroidetes/Chlorobi group;Bacteroidetes;Flavobacteriia;Flavobacteriales;Flavobacteriaceae;Arenibacter;Arenibacter algicola
	Representative	GCF_002150785.1_ASM215078v1_genomic.fna	GCF_002150785.1	3995761	1406873	cellular organisms;Bacteria;FCB group;Bacteroidetes/Chlorobi group;Bacteroidetes;Flavobacteriia;Flavobacteriales;Flavobacteriaceae;Arenibacter;Arenibacter amylolyticus
	Representative	GCF_003957295.1_ASM395729v1_genomic.fna	GCF_003957295.1	5236620	2489054	cellular organisms;Bacteria;FCB group;Bacteroidetes/Chlorobi group;Bacteroidetes;Flavobacteriia;Flavobacteriales;Flavobacteriaceae;Arenibacter;Arenibacter aquaticus
	Representative	GCF_014397245.1_ASM1439724v1_genomic.fna	GCF_014397245.1	5404107	2762274	cellular organisms;Bacteria;FCB group;Bacteroidetes/Chlorobi group;Bacteroidetes;Flavobacteriia;Flavobacteriales;Flavobacteriaceae;Arenibacter;Arenibacter arenosicollis
	Representative	GCF_002909235.1_ASM290923v1_genomic.fna	GCF_002909235.1	5461788	2056779	cellular organisms;Bacteria;FCB group;Bacteroidetes/Chlorobi group;Bacteroidetes;Flavobacteriia;Flavobacteriales;Flavobacteriaceae;Arenibacter;Arenibacter catalasegens
	Representative	GCF_000429545.1_ASM42954v1_genomic.fna	GCF_000429545.1	4998663	1121011	cellular organisms;Bacteria;FCB group;Bacteroidetes/Chlorobi group;Bacteroidetes;Flavobacteriia;Flavobacteriales;Flavobacteriaceae;Arenibacter;Arenibacter certesii;Arenibacter certesii DSM 19833
	Representative	GCF_003259375.1_ASM325937v1_genomic.fna	GCF_003259375.1	5196225	440515	cellular organisms;Bacteria;FCB group;Bacteroidetes/Chlorobi group;Bacteroidetes;Flavobacteriia;Flavobacteriales;Flavobacteriaceae;Arenibacter;Arenibacter echinorum
	Representative	GCF_002909255.1_ASM290925v1_genomic.fna	GCF_002909255.1	5434388	1028743	cellular organisms;Bacteria;FCB group;Bacteroidetes/Chlorobi group;Bacteroidetes;Flavobacteriia;Flavobacteriales;Flavobacteriaceae;Arenibacter;Arenibacter hampyeongensis
	Representative	GCF_008711145.1_ASM871114v1_genomic.fna	GCF_008711145.1	4218625	2608629	cellular organisms;Bacteria;FCB group;Bacteroidetes/Chlorobi group;Bacteroidetes;Flavobacteriia;Flavobacteriales;Flavobacteriaceae;Arenibacter;Arenibacter lacus
	Representative	GCF_000424985.1_ASM42498v1_genomic.fna	GCF_000424985.1	4491547	1121012	cellular organisms;Bacteria;FCB group;Bacteroidetes/Chlorobi group;Bacteroidetes;Flavobacteriia;Flavobacteriales;Flavobacteriaceae;Arenibacter;Arenibacter latericius;Arenibacter latericius DSM 15913
	Representative	GCF_900141935.1_IMG-taxon_2617270930_annotated_assembly_genomic.fna	GCF_900141935.1	4370262	558155	cellular organisms;Bacteria;FCB group;Bacteroidetes/Chlorobi group;Bacteroidetes;Flavobacteriia;Flavobacteriales;Flavobacteriaceae;Arenibacter;Arenibacter nanhaiticus
	Representative	GCF_900129275.1_IMG-taxon_2634166303_annotated_assembly_genomic.fna	GCF_900129275.1	5554250	237373	cellular organisms;Bacteria;FCB group;Bacteroidetes/Chlorobi group;Bacteroidetes;Flavobacteriia;Flavobacteriales;Flavobacteriaceae;Arenibacter;Arenibacter palladensis
	Representative	GCF_900177645.1_IMG-taxon_2595699007_annotated_assembly_genomic.fna	GCF_900177645.1	5289850	188872	cellular organisms;Bacteria;FCB group;Bacteroidetes/Chlorobi group;Bacteroidetes;Flavobacteriia;Flavobacteriales;Flavobacteriaceae;Arenibacter;Arenibacter troitsensis
	Representative	GCF_900141715.1_IMG-taxon_2667528186_annotated_assembly_genomic.fna	GCF_900141715.1	3379410	1178825	cellular organisms;Bacteria;FCB group;Bacteroidetes/Chlorobi group;Bacteroidetes;Flavobacteriia;Flavobacteriales;Flavobacteriaceae;Arenitalea;Arenitalea lutea
	Representative	GCF_003008425.1_ASM300842v1_genomic.fna	GCF_003008425.1	2917513	1266046	cellular organisms;Bacteria;FCB group;Bacteroidetes/Chlorobi group;Bacteroidetes;Flavobacteriia;Flavobacteriales;Flavobacteriaceae;Aurantibacter;Aurantibacter aestuarii
	Representative	GCF_016811105.1_ASM1681110v1_genomic.fna	GCF_016811105.1	4519737	1837375	cellular organisms;Bacteria;FCB group;Bacteroidetes/Chlorobi group;Bacteroidetes;Flavobacteriia;Flavobacteriales;Flavobacteriaceae;Aurantibacter;Aurantibacter crassamenti
	Representative	GCF_003813905.1_ASM381390v1_genomic.fna	GCF_003813905.1	3680757	2487930	cellular organisms;Bacteria;FCB group;Bacteroidetes/Chlorobi group;Bacteroidetes;Flavobacteriia;Flavobacteriales;Flavobacteriaceae;Aureibaculum;Aureibaculum marinum
	Representative	GCF_002954325.1_ASM295432v1_genomic.fna	GCF_002954325.1	3053013	754435	cellular organisms;Bacteria;FCB group;Bacteroidetes/Chlorobi group;Bacteroidetes;Flavobacteriia;Flavobacteriales;Flavobacteriaceae;Aureicoccus;Aureicoccus marinus
	Representative	GCF_002943755.1_ASM294375v1_genomic.fna	GCF_002943755.1	3074964	930804	cellular organisms;Bacteria;FCB group;Bacteroidetes/Chlorobi group;Bacteroidetes;Flavobacteriia;Flavobacteriales;Flavobacteriaceae;Aureitalea;Aureitalea marina
	Representative	GCF_015767265.1_ASM1576726v1_genomic.fna	GCF_015767265.1	3929471	1182451	cellular organisms;Bacteria;FCB group;Bacteroidetes/Chlorobi group;Bacteroidetes;Flavobacteriia;Flavobacteriales;Flavobacteriaceae;Aureivirga;Aureivirga marina
	Representative	GCF_002807015.1_ASM280701v1_genomic.fna	GCF_002807015.1	2331999	2008672	cellular organisms;Bacteria;FCB group;Bacteroidetes/Chlorobi group;Bacteroidetes;Flavobacteriia;Flavobacteriales;Flavobacteriaceae;Avrilella;Avrilella dinanensis
	Representative	GCF_008086165.1_ASM808616v1_genomic.fna	GCF_008086165.1	3539823	291187	cellular organisms;Bacteria;FCB group;Bacteroidetes/Chlorobi group;Bacteroidetes;Flavobacteriia;Flavobacteriales;Flavobacteriaceae;Bizionia;Bizionia algoritergicola
	Representative	GCF_014638915.1_ASM1463891v1_genomic.fna	GCF_014638915.1	3910261	1495645	cellular organisms;Bacteria;FCB group;Bacteroidetes/Chlorobi group;Bacteroidetes;Flavobacteriia;Flavobacteriales;Flavobacteriaceae;Bizionia;Bizionia arctica
	Representative	GCF_000224335.1_BizArg_1.0_genomic.fna	GCF_000224335.1	3285539	1046627	cellular organisms;Bacteria;FCB group;Bacteroidetes/Chlorobi group;Bacteroidetes;Flavobacteriia;Flavobacteriales;Flavobacteriaceae;Bizionia;Bizionia argentinensis;Bizionia argentinensis JUB59
	Representative	GCF_900115185.1_IMG-taxon_2622736504_annotated_assembly_genomic.fna	GCF_900115185.1	3316853	649333	cellular organisms;Bacteria;FCB group;Bacteroidetes/Chlorobi group;Bacteroidetes;Flavobacteriia;Flavobacteriales;Flavobacteriaceae;Bizionia;Bizionia echini
	Representative	GCF_008086185.1_ASM808618v1_genomic.fna	GCF_008086185.1	3401037	291188	cellular organisms;Bacteria;FCB group;Bacteroidetes/Chlorobi group;Bacteroidetes;Flavobacteriia;Flavobacteriales;Flavobacteriaceae;Bizionia;Bizionia gelidisalsuginis
	Representative	GCF_008086205.1_ASM808620v1_genomic.fna	GCF_008086205.1	3366332	291186	cellular organisms;Bacteria;FCB group;Bacteroidetes/Chlorobi group;Bacteroidetes;Flavobacteriia;Flavobacteriales;Flavobacteriaceae;Bizionia;Bizionia myxarmorum
	Representative	GCF_900107625.1_IMG-taxon_2622736593_annotated_assembly_genomic.fna	GCF_900107625.1	3147105	283786	cellular organisms;Bacteria;FCB group;Bacteroidetes/Chlorobi group;Bacteroidetes;Flavobacteriia;Flavobacteriales;Flavobacteriaceae;Bizionia;Bizionia paragorgiae
	Representative	GCF_001039595.1_ASM103959v1_genomic.fna	GCF_001039595.1	503052	1492901	cellular organisms;Bacteria;FCB group;Bacteroidetes/Chlorobi group;Bacteroidetes;Flavobacteriia;Flavobacteriales;Flavobacteriaceae;Bizionia;Bizionia psychrotolerans
	Representative	GCF_008086175.1_ASM808617v1_genomic.fna	GCF_008086175.1	3292670	291189	cellular organisms;Bacteria;FCB group;Bacteroidetes/Chlorobi group;Bacteroidetes;Flavobacteriia;Flavobacteriales;Flavobacteriaceae;Bizionia;Bizionia saleffrena
	Representative	GCF_017565765.1_ASM1756576v1_genomic.fna	GCF_017565765.1	2733462	2819369	cellular organisms;Bacteria;FCB group;Bacteroidetes/Chlorobi group;Bacteroidetes;Flavobacteriia;Flavobacteriales;Flavobacteriaceae;Capnocytophaga;Capnocytophaga bilenii
	No	GCF_002302445.1_ASM230244v1_genomic.fna	GCF_002302445.1	2493828	28188	cellular organisms;Bacteria;FCB group;Bacteroidetes/Chlorobi group;Bacteroidetes;Flavobacteriia;Flavobacteriales;Flavobacteriaceae;Capnocytophaga;Capnocytophaga canimorsus
	Representative	GCF_002302565.1_ASM230256v1_genomic.fna	GCF_002302565.1	2414275	28188	cellular organisms;Bacteria;FCB group;Bacteroidetes/Chlorobi group;Bacteroidetes;Flavobacteriia;Flavobacteriales;Flavobacteriaceae;Capnocytophaga;Capnocytophaga canimorsus
	No	GCF_002302655.1_ASM230265v1_genomic.fna	GCF_002302655.1	2455405	28188	cellular organisms;Bacteria;FCB group;Bacteroidetes/Chlorobi group;Bacteroidetes;Flavobacteriia;Flavobacteriales;Flavobacteriaceae;Capnocytophaga;Capnocytophaga canimorsus
	No	GCF_003795085.1_ASM379508v1_genomic.fna	GCF_003795085.1	2555606	28188	cellular organisms;Bacteria;FCB group;Bacteroidetes/Chlorobi group;Bacteroidetes;Flavobacteriia;Flavobacteriales;Flavobacteriaceae;Capnocytophaga;Capnocytophaga canimorsus
	No	GCF_900638435.1_57675_B01_genomic.fna	GCF_900638435.1	2528270	28188	cellular organisms;Bacteria;FCB group;Bacteroidetes/Chlorobi group;Bacteroidetes;Flavobacteriia;Flavobacteriales;Flavobacteriaceae;Capnocytophaga;Capnocytophaga canimorsus
	No	GCF_000220625.1_ASM22062v1_genomic.fna	GCF_000220625.1	2571406	860228	cellular organisms;Bacteria;FCB group;Bacteroidetes/Chlorobi group;Bacteroidetes;Flavobacteriia;Flavobacteriales;Flavobacteriaceae;Capnocytophaga;Capnocytophaga canimorsus;Capnocytophaga canimorsus Cc5
	Representative	GCF_013276225.1_ASM1327622v1_genomic.fna	GCF_013276225.1	2605293	1848903	cellular organisms;Bacteria;FCB group;Bacteroidetes/Chlorobi group;Bacteroidetes;Flavobacteriia;Flavobacteriales;Flavobacteriaceae;Capnocytophaga;Capnocytophaga canis
	Representative	GCF_002302475.1_ASM230247v1_genomic.fna	GCF_002302475.1	2640475	28189	cellular organisms;Bacteria;FCB group;Bacteroidetes/Chlorobi group;Bacteroidetes;Flavobacteriia;Flavobacteriales;Flavobacteriaceae;Capnocytophaga;Capnocytophaga cynodegmi
	Representative	GCF_002209445.1_ASM220944v1_genomic.fna	GCF_002209445.1	3412686	2708117	cellular organisms;Bacteria;FCB group;Bacteroidetes/Chlorobi group;Bacteroidetes;Flavobacteriia;Flavobacteriales;Flavobacteriaceae;Capnocytophaga;Capnocytophaga endodontalis
	Representative	GCF_009684755.1_ASM968475v1_genomic.fna	GCF_009684755.1	2886357	2267611	cellular organisms;Bacteria;FCB group;Bacteroidetes/Chlorobi group;Bacteroidetes;Flavobacteriia;Flavobacteriales;Flavobacteriaceae;Capnocytophaga;Capnocytophaga felis
	Representative	GCF_002302415.1_ASM230241v1_genomic.fna	GCF_002302415.1	2838633	1017	cellular organisms;Bacteria;FCB group;Bacteroidetes/Chlorobi group;Bacteroidetes;Flavobacteriia;Flavobacteriales;Flavobacteriaceae;Capnocytophaga;Capnocytophaga gingivalis
	Representative	GCF_900446675.1_51334_C01_genomic.fna	GCF_900446675.1	2843979	45242	cellular organisms;Bacteria;FCB group;Bacteroidetes/Chlorobi group;Bacteroidetes;Flavobacteriia;Flavobacteriales;Flavobacteriaceae;Capnocytophaga;Capnocytophaga granulosa
	No	GCF_001553545.1_ASM155354v1_genomic.fna	GCF_001553545.1	2688484	45243	cellular organisms;Bacteria;FCB group;Bacteroidetes/Chlorobi group;Bacteroidetes;Flavobacteriia;Flavobacteriales;Flavobacteriaceae;Capnocytophaga;Capnocytophaga haemolytica
	Representative	GCF_900187255.1_51184_F02_genomic.fna	GCF_900187255.1	2688499	45243	cellular organisms;Bacteria;FCB group;Bacteroidetes/Chlorobi group;Bacteroidetes;Flavobacteriia;Flavobacteriales;Flavobacteriaceae;Capnocytophaga;Capnocytophaga haemolytica
	Representative	GCF_003054025.1_ASM305402v1_genomic.fna	GCF_003054025.1	2641066	327575	cellular organisms;Bacteria;FCB group;Bacteroidetes/Chlorobi group;Bacteroidetes;Flavobacteriia;Flavobacteriales;Flavobacteriaceae;Capnocytophaga;Capnocytophaga leadbetteri
	No	GCF_019930725.1_ASM1993072v1_genomic.fna	GCF_019930725.1	2615469	1018	cellular organisms;Bacteria;FCB group;Bacteroidetes/Chlorobi group;Bacteroidetes;Flavobacteriia;Flavobacteriales;Flavobacteriaceae;Capnocytophaga;Capnocytophaga ochracea
	No	GCF_020736165.1_ASM2073616v1_genomic.fna	GCF_020736165.1	2713235	1018	cellular organisms;Bacteria;FCB group;Bacteroidetes/Chlorobi group;Bacteroidetes;Flavobacteriia;Flavobacteriales;Flavobacteriaceae;Capnocytophaga;Capnocytophaga ochracea
	Representative	GCF_000023285.1_ASM2328v1_genomic.fna	GCF_000023285.1	2612925	521097	cellular organisms;Bacteria;FCB group;Bacteroidetes/Chlorobi group;Bacteroidetes;Flavobacteriia;Flavobacteriales;Flavobacteriaceae;Capnocytophaga;Capnocytophaga ochracea;Capnocytophaga ochracea DSM 7271
	Representative	GCF_016126035.1_ASM1612603v1_genomic.fna	GCF_016126035.1	3141393	2795027	cellular organisms;Bacteria;FCB group;Bacteroidetes/Chlorobi group;Bacteroidetes;Flavobacteriia;Flavobacteriales;Flavobacteriaceae;Capnocytophaga;Capnocytophaga periodontitidis
	No	GCF_002302395.1_ASM230239v1_genomic.fna	GCF_002302395.1	3074746	1019	cellular organisms;Bacteria;FCB group;Bacteroidetes/Chlorobi group;Bacteroidetes;Flavobacteriia;Flavobacteriales;Flavobacteriaceae;Capnocytophaga;Capnocytophaga sputigena
	Representative	GCF_002302495.1_ASM230249v1_genomic.fna	GCF_002302495.1	2855148	1019	cellular organisms;Bacteria;FCB group;Bacteroidetes/Chlorobi group;Bacteroidetes;Flavobacteriia;Flavobacteriales;Flavobacteriaceae;Capnocytophaga;Capnocytophaga sputigena
	No	GCF_002302595.1_ASM230259v1_genomic.fna	GCF_002302595.1	3098616	1019	cellular organisms;Bacteria;FCB group;Bacteroidetes/Chlorobi group;Bacteroidetes;Flavobacteriia;Flavobacteriales;Flavobacteriaceae;Capnocytophaga;Capnocytophaga sputigena
	No	GCF_900638125.1_56080_B02_genomic.fna	GCF_900638125.1	2933908	1019	cellular organisms;Bacteria;FCB group;Bacteroidetes/Chlorobi group;Bacteroidetes;Flavobacteriia;Flavobacteriales;Flavobacteriaceae;Capnocytophaga;Capnocytophaga sputigena
	Representative	GCF_002302635.1_ASM230263v1_genomic.fna	GCF_002302635.1	2831350	1848904	cellular organisms;Bacteria;FCB group;Bacteroidetes/Chlorobi group;Bacteroidetes;Flavobacteriia;Flavobacteriales;Flavobacteriaceae;Capnocytophaga;Capnocytophaga stomatis
	No	GCF_002302535.1_ASM230253v1_genomic.fna	GCF_002302535.1	2632967	1945657	cellular organisms;Bacteria;FCB group;Bacteroidetes/Chlorobi group;Bacteroidetes;Flavobacteriia;Flavobacteriales;Flavobacteriaceae;Capnocytophaga;unclassified Capnocytophaga;Capnocytophaga sp. H2931
	No	GCF_002302515.1_ASM230251v1_genomic.fna	GCF_002302515.1	2633192	1945658	cellular organisms;Bacteria;FCB group;Bacteroidetes/Chlorobi group;Bacteroidetes;Flavobacteriia;Flavobacteriales;Flavobacteriaceae;Capnocytophaga;unclassified Capnocytophaga;Capnocytophaga sp. H4358
	No	GCF_001278825.1_ASM127882v1_genomic.fna	GCF_001278825.1	2614527	1705617	cellular organisms;Bacteria;FCB group;Bacteroidetes/Chlorobi group;Bacteroidetes;Flavobacteriia;Flavobacteriales;Flavobacteriaceae;Capnocytophaga;unclassified Capnocytophaga;Capnocytophaga sp. oral taxon 323
	No	GCF_002998835.1_ASM299883v1_genomic.fna	GCF_002998835.1	2682638	1316593	cellular organisms;Bacteria;FCB group;Bacteroidetes/Chlorobi group;Bacteroidetes;Flavobacteriia;Flavobacteriales;Flavobacteriaceae;Capnocytophaga;unclassified Capnocytophaga;Capnocytophaga sp. oral taxon 864
	No	GCF_013394735.1_ASM1339473v1_genomic.fna	GCF_013394735.1	2837214	2748316	cellular organisms;Bacteria;FCB group;Bacteroidetes/Chlorobi group;Bacteroidetes;Flavobacteriia;Flavobacteriales;Flavobacteriaceae;Capnocytophaga;unclassified Capnocytophaga;Capnocytophaga sp. oral taxon 902
	Representative	GCF_000186265.1_ASM18626v1_genomic.fna	GCF_000186265.1	4888353	688270	cellular organisms;Bacteria;FCB group;Bacteroidetes/Chlorobi group;Bacteroidetes;Flavobacteriia;Flavobacteriales;Flavobacteriaceae;Cellulophaga;Cellulophaga algicola;Cellulophaga algicola DSM 14237
	Representative	GCF_000468615.2_ASM46861v2_genomic.fna	GCF_000468615.2	4635105	1348584	cellular organisms;Bacteria;FCB group;Bacteroidetes/Chlorobi group;Bacteroidetes;Flavobacteriia;Flavobacteriales;Flavobacteriaceae;Cellulophaga;Cellulophaga baltica;Cellulophaga baltica 18
	No	GCF_000477035.2_ASM47703v2_genomic.fna	GCF_000477035.2	4560540	1348585	cellular organisms;Bacteria;FCB group;Bacteroidetes/Chlorobi group;Bacteroidetes;Flavobacteriia;Flavobacteriales;Flavobacteriaceae;Cellulophaga;Cellulophaga baltica;Cellulophaga baltica NN016038
	Representative	GCF_900119145.1_IMG-taxon_2595699004_annotated_assembly_genomic.fna	GCF_900119145.1	3923889	76595	cellular organisms;Bacteria;FCB group;Bacteroidetes/Chlorobi group;Bacteroidetes;Flavobacteriia;Flavobacteriales;Flavobacteriaceae;Cellulophaga;Cellulophaga fucicola
	No	GCF_000750195.1_ASM75019v1_genomic.fna	GCF_000750195.1	3824196	979	cellular organisms;Bacteria;FCB group;Bacteroidetes/Chlorobi group;Bacteroidetes;Flavobacteriia;Flavobacteriales;Flavobacteriaceae;Cellulophaga;Cellulophaga lytica
	No	GCF_001941605.1_ASM194160v1_genomic.fna	GCF_001941605.1	3952957	979	cellular organisms;Bacteria;FCB group;Bacteroidetes/Chlorobi group;Bacteroidetes;Flavobacteriia;Flavobacteriales;Flavobacteriaceae;Cellulophaga;Cellulophaga lytica
	Representative	GCF_000190595.1_ASM19059v1_genomic.fna	GCF_000190595.1	3765936	867900	cellular organisms;Bacteria;FCB group;Bacteroidetes/Chlorobi group;Bacteroidetes;Flavobacteriia;Flavobacteriales;Flavobacteriaceae;Cellulophaga;Cellulophaga lytica;Cellulophaga lytica DSM 7489
	Representative	GCF_001999725.1_CellW5C1.0_genomic.fna	GCF_001999725.1	3808373	1888890	cellular organisms;Bacteria;FCB group;Bacteroidetes/Chlorobi group;Bacteroidetes;Flavobacteriia;Flavobacteriales;Flavobacteriaceae;Cellulophaga;Cellulophaga omnivescoria
	Representative	GCF_900176415.1_IMG-taxon_2595698249_annotated_assembly_genomic.fna	GCF_900176415.1	3556731	504486	cellular organisms;Bacteria;FCB group;Bacteroidetes/Chlorobi group;Bacteroidetes;Flavobacteriia;Flavobacteriales;Flavobacteriaceae;Cellulophaga;Cellulophaga tyrosinoxydans
	Representative	GCF_006974145.1_ASM697414v1_genomic.fna	GCF_006974145.1	4130958	2049305	cellular organisms;Bacteria;FCB group;Bacteroidetes/Chlorobi group;Bacteroidetes;Flavobacteriia;Flavobacteriales;Flavobacteriaceae;Changchengzhania;Changchengzhania lutea
	Representative	GCF_001637325.1_ASM163732v1_genomic.fna	GCF_001637325.1	3401037	1763537	cellular organisms;Bacteria;FCB group;Bacteroidetes/Chlorobi group;Bacteroidetes;Flavobacteriia;Flavobacteriales;Flavobacteriaceae;Cochleicola;Cochleicola gelatinilyticus
	Representative	GCF_002807055.1_ASM280705v1_genomic.fna	GCF_002807055.1	3524361	2007307	cellular organisms;Bacteria;FCB group;Bacteroidetes/Chlorobi group;Bacteroidetes;Flavobacteriia;Flavobacteriales;Flavobacteriaceae;Confluentibacter;Confluentibacter citreus
	Representative	GCF_002843175.1_ASM284317v1_genomic.fna	GCF_002843175.1	4141399	1909700	cellular organisms;Bacteria;FCB group;Bacteroidetes/Chlorobi group;Bacteroidetes;Flavobacteriia;Flavobacteriales;Flavobacteriaceae;Confluentibacter;Confluentibacter flavum
	Representative	GCF_002806995.1_ASM280699v1_genomic.fna	GCF_002806995.1	3351551	1699412	cellular organisms;Bacteria;FCB group;Bacteroidetes/Chlorobi group;Bacteroidetes;Flavobacteriia;Flavobacteriales;Flavobacteriaceae;Confluentibacter;Confluentibacter lentus
	Representative	GCF_003258355.1_ASM325835v1_genomic.fna	GCF_003258355.1	4140828	2219045	cellular organisms;Bacteria;FCB group;Bacteroidetes/Chlorobi group;Bacteroidetes;Flavobacteriia;Flavobacteriales;Flavobacteriaceae;Confluentibacter;Confluentibacter sediminis
	Representative	GCF_013402795.1_ASM1340279v1_genomic.fna	GCF_013402795.1	3910334	343403	cellular organisms;Bacteria;FCB group;Bacteroidetes/Chlorobi group;Bacteroidetes;Flavobacteriia;Flavobacteriales;Flavobacteriaceae;Costertonia;Costertonia aggregata
	Representative	GCF_000196315.1_ASM19631v1_genomic.fna	GCF_000196315.1	2952962	216432	cellular organisms;Bacteria;FCB group;Bacteroidetes/Chlorobi group;Bacteroidetes;Flavobacteriia;Flavobacteriales;Flavobacteriaceae;Croceibacter;Croceibacter atlanticus;Croceibacter atlanticus HTCC2559
	Representative	GCF_001306415.1_ASM130641v1_genomic.fna	GCF_001306415.1	3885174	1300341	cellular organisms;Bacteria;FCB group;Bacteroidetes/Chlorobi group;Bacteroidetes;Flavobacteriia;Flavobacteriales;Flavobacteriaceae;Croceitalea;Croceitalea dokdonensis;Croceitalea dokdonensis DOKDO 023
	Representative	GCF_014643615.1_ASM1464361v1_genomic.fna	GCF_014643615.1	3479429	1775167	cellular organisms;Bacteria;FCB group;Bacteroidetes/Chlorobi group;Bacteroidetes;Flavobacteriia;Flavobacteriales;Flavobacteriaceae;Croceivirga;Croceivirga lutea
	Representative	GCF_002072105.2_ASM207210v2_genomic.fna	GCF_002072105.2	3604345	1929488	cellular organisms;Bacteria;FCB group;Bacteroidetes/Chlorobi group;Bacteroidetes;Flavobacteriia;Flavobacteriales;Flavobacteriaceae;Croceivirga;Croceivirga radicis
	Representative	GCF_001653755.1_ASM165375v1_genomic.fna	GCF_001653755.1	3293944	1300343	cellular organisms;Bacteria;FCB group;Bacteroidetes/Chlorobi group;Bacteroidetes;Flavobacteriia;Flavobacteriales;Flavobacteriaceae;Dokdonia;Dokdonia donghaensis;Dokdonia donghaensis DSW-1
	Representative	GCF_900188275.1_IMG-taxon_2724679821_annotated_assembly_genomic.fna	GCF_900188275.1	5523265	1627892	cellular organisms;Bacteria;FCB group;Bacteroidetes/Chlorobi group;Bacteroidetes;Flavobacteriia;Flavobacteriales;Flavobacteriaceae;Dokdonia;Dokdonia pacifica
	Representative	GCF_003688895.1_ASM368889v1_genomic.fna	GCF_003688895.1	3654822	2479847	cellular organisms;Bacteria;FCB group;Bacteroidetes/Chlorobi group;Bacteroidetes;Flavobacteriia;Flavobacteriales;Flavobacteriaceae;Dokdonia;Dokdonia sinensis
	Representative	GCF_000382125.1_ASM38212v1_genomic.fna	GCF_000382125.1	3908284	1121875	cellular organisms;Bacteria;FCB group;Bacteroidetes/Chlorobi group;Bacteroidetes;Flavobacteriia;Flavobacteriales;Flavobacteriaceae;Eudoraea;Eudoraea adriatica;Eudoraea adriatica DSM 19308
	Representative	GCF_003687485.1_ASM368748v1_genomic.fna	GCF_003687485.1	4707469	1761453	cellular organisms;Bacteria;FCB group;Bacteroidetes/Chlorobi group;Bacteroidetes;Flavobacteriia;Flavobacteriales;Flavobacteriaceae;Euzebyella;Euzebyella marina
	Representative	GCF_014855495.1_ASM1485549v1_genomic.fna	GCF_014855495.1	4465832	679664	cellular organisms;Bacteria;FCB group;Bacteroidetes/Chlorobi group;Bacteroidetes;Flavobacteriia;Flavobacteriales;Flavobacteriaceae;Euzebyella;Euzebyella saccharophila
	Representative	GCF_008040165.1_ASM804016v1_genomic.fna	GCF_008040165.1	3888295	2603628	cellular organisms;Bacteria;FCB group;Bacteroidetes/Chlorobi group;Bacteroidetes;Flavobacteriia;Flavobacteriales;Flavobacteriaceae;Flagellimonas;Flagellimonas hymeniacidonis
	Representative	GCF_009193215.1_ASM919321v1_genomic.fna	GCF_009193215.1	3157649	1475951	cellular organisms;Bacteria;FCB group;Bacteroidetes/Chlorobi group;Bacteroidetes;Flavobacteriia;Flavobacteriales;Flavobacteriaceae;Flavicella;Flavicella marina
	Representative	GCF_006381105.1_ASM638110v1_genomic.fna	GCF_006381105.1	4592980	2585141	cellular organisms;Bacteria;FCB group;Bacteroidetes/Chlorobi group;Bacteroidetes;Flavobacteriia;Flavobacteriales;Flavobacteriaceae;Flavicella;Flavicella sediminum
	Representative	GCF_014526325.1_ASM1452632v1_genomic.fna	GCF_014526325.1	3800053	1719034	cellular organisms;Bacteria;FCB group;Bacteroidetes/Chlorobi group;Bacteroidetes;Flavobacteriia;Flavobacteriales;Flavobacteriaceae;Flavihalobacter;Flavihalobacter algicola
	Representative	GCF_900114265.1_IMG-taxon_2675903155_annotated_assembly_genomic.fna	GCF_900114265.1	4191288	369401	cellular organisms;Bacteria;FCB group;Bacteroidetes/Chlorobi group;Bacteroidetes;Flavobacteriia;Flavobacteriales;Flavobacteriaceae;Flaviramulus;Flaviramulus basaltis
	Representative	GCF_012910715.1_ASM1291071v1_genomic.fna	GCF_012910715.1	5036503	2729136	cellular organisms;Bacteria;FCB group;Bacteroidetes/Chlorobi group;Bacteroidetes;Flavobacteriia;Flavobacteriales;Flavobacteriaceae;Flavivirga;Flavivirga algicola
	Representative	GCF_002886045.1_ASM288604v1_genomic.fna	GCF_002886045.1	5665358	1803846	cellular organisms;Bacteria;FCB group;Bacteroidetes/Chlorobi group;Bacteroidetes;Flavobacteriia;Flavobacteriales;Flavobacteriaceae;Flavivirga;Flavivirga eckloniae
	Representative	GCF_004791695.1_ASM479169v1_genomic.fna	GCF_004791695.1	4924073	2559571	cellular organisms;Bacteria;FCB group;Bacteroidetes/Chlorobi group;Bacteroidetes;Flavobacteriia;Flavobacteriales;Flavobacteriaceae;Flavivirga;Flavivirga rizhaonensis
	Representative	GCF_003268855.1_ASM326885v1_genomic.fna	GCF_003268855.1	2739491	1101402	cellular organisms;Bacteria;FCB group;Bacteroidetes/Chlorobi group;Bacteroidetes;Flavobacteriia;Flavobacteriales;Flavobacteriaceae;Flavobacterium;Flavobacterium aciduliphilum
	Representative	GCF_013366395.1_ASM1336639v1_genomic.fna	GCF_013366395.1	3982047	2743471	cellular organisms;Bacteria;FCB group;Bacteroidetes/Chlorobi group;Bacteroidetes;Flavobacteriia;Flavobacteriales;Flavobacteriaceae;Flavobacterium;Flavobacterium agri
	Representative	GCF_016522065.1_ASM1652206v1_genomic.fna	GCF_016522065.1	3717731	2793066	cellular organisms;Bacteria;FCB group;Bacteroidetes/Chlorobi group;Bacteroidetes;Flavobacteriia;Flavobacteriales;Flavobacteriaceae;Flavobacterium;Flavobacterium agrisoli
	Representative	GCF_010614725.1_ASM1061472v1_genomic.fna	GCF_010614725.1	5758586	2692318	cellular organisms;Bacteria;FCB group;Bacteroidetes/Chlorobi group;Bacteroidetes;Flavobacteriia;Flavobacteriales;Flavobacteriaceae;Flavobacterium;Flavobacterium ajazii
	Representative	GCF_001278115.1_ASM127811v1_genomic.fna	GCF_001278115.1	4533434	1202724	cellular organisms;Bacteria;FCB group;Bacteroidetes/Chlorobi group;Bacteroidetes;Flavobacteriia;Flavobacteriales;Flavobacteriaceae;Flavobacterium;Flavobacterium akiainvivens
	Representative	GCF_003096035.1_ASM309603v1_genomic.fna	GCF_003096035.1	3983546	2175091	cellular organisms;Bacteria;FCB group;Bacteroidetes/Chlorobi group;Bacteroidetes;Flavobacteriia;Flavobacteriales;Flavobacteriaceae;Flavobacterium;Flavobacterium album
	Representative	GCF_008000935.1_ASM800093v1_genomic.fna	GCF_008000935.1	3985855	2602769	cellular organisms;Bacteria;FCB group;Bacteroidetes/Chlorobi group;Bacteroidetes;Flavobacteriia;Flavobacteriales;Flavobacteriaceae;Flavobacterium;Flavobacterium alkalisoli
	Representative	GCF_002920895.1_ASM292089v1_genomic.fna	GCF_002920895.1	3825014	2080416	cellular organisms;Bacteria;FCB group;Bacteroidetes/Chlorobi group;Bacteroidetes;Flavobacteriia;Flavobacteriales;Flavobacteriaceae;Flavobacterium;Flavobacterium alvei
	Representative	GCF_004122165.1_ASM412216v1_genomic.fna	GCF_004122165.1	2667617	2506422	cellular organisms;Bacteria;FCB group;Bacteroidetes/Chlorobi group;Bacteroidetes;Flavobacteriia;Flavobacteriales;Flavobacteriaceae;Flavobacterium;Flavobacterium amnicola
	Representative	GCF_001705175.1_ASM170517v1_genomic.fna	GCF_001705175.1	5109718	459526	cellular organisms;Bacteria;FCB group;Bacteroidetes/Chlorobi group;Bacteroidetes;Flavobacteriia;Flavobacteriales;Flavobacteriaceae;Flavobacterium;Flavobacterium anhuiense
	No	GCF_003590565.1_ASM359056v1_genomic.fna	GCF_003590565.1	5377387	459526	cellular organisms;Bacteria;FCB group;Bacteroidetes/Chlorobi group;Bacteroidetes;Flavobacteriia;Flavobacteriales;Flavobacteriaceae;Flavobacterium;Flavobacterium anhuiense
	Representative	GCF_000419685.1_ASM41968v1_genomic.fna	GCF_000419685.1	3080587	1111730	cellular organisms;Bacteria;FCB group;Bacteroidetes/Chlorobi group;Bacteroidetes;Flavobacteriia;Flavobacteriales;Flavobacteriaceae;Flavobacterium;Flavobacterium antarcticum;Flavobacterium antarcticum DSM 19726
	Representative	GCF_003254745.1_ASM325474v1_genomic.fna	GCF_003254745.1	4385540	2217670	cellular organisms;Bacteria;FCB group;Bacteroidetes/Chlorobi group;Bacteroidetes;Flavobacteriia;Flavobacteriales;Flavobacteriaceae;Flavobacterium;Flavobacterium aquariorum
	Representative	GCF_003259835.1_ASM325983v1_genomic.fna	GCF_003259835.1	2824551	1236486	cellular organisms;Bacteria;FCB group;Bacteroidetes/Chlorobi group;Bacteroidetes;Flavobacteriia;Flavobacteriales;Flavobacteriaceae;Flavobacterium;Flavobacterium aquaticum
	Representative	GCF_000757385.1_ASM75738v1_genomic.fna	GCF_000757385.1	3491570	1453498	cellular organisms;Bacteria;FCB group;Bacteroidetes/Chlorobi group;Bacteroidetes;Flavobacteriia;Flavobacteriales;Flavobacteriaceae;Flavobacterium;Flavobacterium aquatile;Flavobacterium aquatile LMG 4008 = ATCC 11947
	Representative	GCF_003385115.1_ASM338511v1_genomic.fna	GCF_003385115.1	5129556	1682742	cellular organisms;Bacteria;FCB group;Bacteroidetes/Chlorobi group;Bacteroidetes;Flavobacteriia;Flavobacteriales;Flavobacteriaceae;Flavobacterium;Flavobacterium aquicola
	Representative	GCF_002217195.1_ASM221719v1_genomic.fna	GCF_002217195.1	5733901	362413	cellular organisms;Bacteria;FCB group;Bacteroidetes/Chlorobi group;Bacteroidetes;Flavobacteriia;Flavobacteriales;Flavobacteriaceae;Flavobacterium;Flavobacterium aquidurense
	Representative	GCF_003148525.1_ASM314852v1_genomic.fna	GCF_003148525.1	6018620	946678	cellular organisms;Bacteria;FCB group;Bacteroidetes/Chlorobi group;Bacteroidetes;Flavobacteriia;Flavobacteriales;Flavobacteriaceae;Flavobacterium;Flavobacterium araucananum
	Representative	GCF_003344925.1_ASM334492v1_genomic.fna	GCF_003344925.1	2970356	1784713	cellular organisms;Bacteria;FCB group;Bacteroidetes/Chlorobi group;Bacteroidetes;Flavobacteriia;Flavobacteriales;Flavobacteriaceae;Flavobacterium;Flavobacterium arcticum
	Representative	GCF_002251775.1_ASM225177v1_genomic.fna	GCF_002251775.1	3269803	2023067	cellular organisms;Bacteria;FCB group;Bacteroidetes/Chlorobi group;Bacteroidetes;Flavobacteriia;Flavobacteriales;Flavobacteriaceae;Flavobacterium;Flavobacterium aurantiibacter
	Representative	GCF_008629655.1_ASM862965v1_genomic.fna	GCF_008629655.1	3345801	2608000	cellular organisms;Bacteria;FCB group;Bacteroidetes/Chlorobi group;Bacteroidetes;Flavobacteriia;Flavobacteriales;Flavobacteriaceae;Flavobacterium;Flavobacterium baculatum
	Representative	GCF_000769915.1_ASM76991v1_genomic.fna	GCF_000769915.1	3806091	1406840	cellular organisms;Bacteria;FCB group;Bacteroidetes/Chlorobi group;Bacteroidetes;Flavobacteriia;Flavobacteriales;Flavobacteriaceae;Flavobacterium;Flavobacterium beibuense;Flavobacterium beibuense F44-8
	Representative	GCF_011305415.1_ASM1130541v1_genomic.fna	GCF_011305415.1	3390022	2813823	cellular organisms;Bacteria;FCB group;Bacteroidetes/Chlorobi group;Bacteroidetes;Flavobacteriia;Flavobacteriales;Flavobacteriaceae;Flavobacterium;Flavobacterium bernardetii
	Representative	GCF_904425415.1_CIP_105534_genomic.fna	GCF_904425415.1	5883479	2704140	cellular organisms;Bacteria;FCB group;Bacteroidetes/Chlorobi group;Bacteroidetes;Flavobacteriia;Flavobacteriales;Flavobacteriaceae;Flavobacterium;Flavobacterium bizetiae
	Representative	GCF_003970355.1_ASM397035v1_genomic.fna	GCF_003970355.1	3857204	2497483	cellular organisms;Bacteria;FCB group;Bacteroidetes/Chlorobi group;Bacteroidetes;Flavobacteriia;Flavobacteriales;Flavobacteriaceae;Flavobacterium;Flavobacterium bomense
	Representative	GCF_018383905.1_ASM1838390v1_genomic.fna	GCF_018383905.1	5433227	1114875	cellular organisms;Bacteria;FCB group;Bacteroidetes/Chlorobi group;Bacteroidetes;Flavobacteriia;Flavobacteriales;Flavobacteriaceae;Flavobacterium;Flavobacterium branchiicola
	Representative	GCF_000253275.1_ASM25327v1_genomic.fna	GCF_000253275.1	3563372	1034807	cellular organisms;Bacteria;FCB group;Bacteroidetes/Chlorobi group;Bacteroidetes;Flavobacteriia;Flavobacteriales;Flavobacteriaceae;Flavobacterium;Flavobacterium branchiophilum;Flavobacterium branchiophilum FL-15
	Representative	GCF_014486695.1_ASM1448669v1_genomic.fna	GCF_014486695.1	2925699	1648146	cellular organisms;Bacteria;FCB group;Bacteroidetes/Chlorobi group;Bacteroidetes;Flavobacteriia;Flavobacteriales;Flavobacteriaceae;Flavobacterium;Flavobacterium buctense
	Representative	GCF_900101895.1_IMG-taxon_2596583574_annotated_assembly_genomic.fna	GCF_900101895.1	3707445	490189	cellular organisms;Bacteria;FCB group;Bacteroidetes/Chlorobi group;Bacteroidetes;Flavobacteriia;Flavobacteriales;Flavobacteriaceae;Flavobacterium;Flavobacterium caeni
	Representative	GCF_004349085.1_ASM434908v1_genomic.fna	GCF_004349085.1	3840991	2541732	cellular organisms;Bacteria;FCB group;Bacteroidetes/Chlorobi group;Bacteroidetes;Flavobacteriia;Flavobacteriales;Flavobacteriaceae;Flavobacterium;Flavobacterium caseinilyticum
	Representative	GCF_000498475.1_Fcau1.0_genomic.fna	GCF_000498475.1	3117330	1341154	cellular organisms;Bacteria;FCB group;Bacteroidetes/Chlorobi group;Bacteroidetes;Flavobacteriia;Flavobacteriales;Flavobacteriaceae;Flavobacterium;Flavobacterium cauense;Flavobacterium cauense R2A-7
	Representative	GCF_011392075.1_ASM1139207v1_genomic.fna	GCF_011392075.1	2803673	2709780	cellular organisms;Bacteria;FCB group;Bacteroidetes/Chlorobi group;Bacteroidetes;Flavobacteriia;Flavobacteriales;Flavobacteriaceae;Flavobacterium;Flavobacterium celericrescens
	Representative	GCF_004349355.1_ASM434935v1_genomic.fna	GCF_004349355.1	4660819	2541731	cellular organisms;Bacteria;FCB group;Bacteroidetes/Chlorobi group;Bacteroidetes;Flavobacteriia;Flavobacteriales;Flavobacteriaceae;Flavobacterium;Flavobacterium cellulosilyticum
	Representative	GCF_004028155.1_ASM402815v1_genomic.fna	GCF_004028155.1	4113100	2502784	cellular organisms;Bacteria;FCB group;Bacteroidetes/Chlorobi group;Bacteroidetes;Flavobacteriia;Flavobacteriales;Flavobacteriaceae;Flavobacterium;Flavobacterium cerinum
	Representative	GCF_007830415.1_ASM783041v1_genomic.fna	GCF_007830415.1	2721209	295428	cellular organisms;Bacteria;FCB group;Bacteroidetes/Chlorobi group;Bacteroidetes;Flavobacteriia;Flavobacteriales;Flavobacteriaceae;Flavobacterium;Flavobacterium cheniae
	Representative	GCF_003202435.1_ASM320243v1_genomic.fna	GCF_003202435.1	5234903	2212651	cellular organisms;Bacteria;FCB group;Bacteroidetes/Chlorobi group;Bacteroidetes;Flavobacteriia;Flavobacteriales;Flavobacteriaceae;Flavobacterium;Flavobacterium cheongpyeongense
	Representative	GCF_900142685.1_IMG-taxon_2700988709_annotated_assembly_genomic.fna	GCF_900142685.1	6116263	946677	cellular organisms;Bacteria;FCB group;Bacteroidetes/Chlorobi group;Bacteroidetes;Flavobacteriia;Flavobacteriales;Flavobacteriaceae;Flavobacterium;Flavobacterium chilense
	Representative	GCF_000735715.2_ASM73571v2_genomic.fna	GCF_000735715.2	5595817	1453505	cellular organisms;Bacteria;FCB group;Bacteroidetes/Chlorobi group;Bacteroidetes;Flavobacteriia;Flavobacteriales;Flavobacteriaceae;Flavobacterium;Flavobacterium chungangense;Flavobacterium chungangense LMG 26729
	Representative	GCF_020805785.1_ASM2080578v1_genomic.fna	GCF_020805785.1	5357712	877464	cellular organisms;Bacteria;FCB group;Bacteroidetes/Chlorobi group;Bacteroidetes;Flavobacteriia;Flavobacteriales;Flavobacteriaceae;Flavobacterium;Flavobacterium chungbukense
	Representative	GCF_004345565.1_ASM434556v1_genomic.fna	GCF_004345565.1	5759794	2133765	cellular organisms;Bacteria;FCB group;Bacteroidetes/Chlorobi group;Bacteroidetes;Flavobacteriia;Flavobacteriales;Flavobacteriaceae;Flavobacterium;Flavobacterium circumlabens
	Representative	GCF_902804485.1_CECT7796_genomic.fna	GCF_902804485.1	5754708	1114861	cellular organisms;Bacteria;FCB group;Bacteroidetes/Chlorobi group;Bacteroidetes;Flavobacteriia;Flavobacteriales;Flavobacteriaceae;Flavobacterium;Flavobacterium collinsii
	No	GCF_001580475.1_ASM158047v1_genomic.fna	GCF_001580475.1	3261404	996	cellular organisms;Bacteria;FCB group;Bacteroidetes/Chlorobi group;Bacteroidetes;Flavobacteriia;Flavobacteriales;Flavobacteriaceae;Flavobacterium;Flavobacterium columnare
	No	GCF_001677395.1_ASM167739v1_genomic.fna	GCF_001677395.1	3171081	996	cellular organisms;Bacteria;FCB group;Bacteroidetes/Chlorobi group;Bacteroidetes;Flavobacteriia;Flavobacteriales;Flavobacteriaceae;Flavobacterium;Flavobacterium columnare
	No	GCF_001936395.1_ASM193639v1_genomic.fna	GCF_001936395.1	3032078	996	cellular organisms;Bacteria;FCB group;Bacteroidetes/Chlorobi group;Bacteroidetes;Flavobacteriia;Flavobacteriales;Flavobacteriaceae;Flavobacterium;Flavobacterium columnare
	No	GCF_002951025.1_ASM295102v1_genomic.fna	GCF_002951025.1	3272519	996	cellular organisms;Bacteria;FCB group;Bacteroidetes/Chlorobi group;Bacteroidetes;Flavobacteriia;Flavobacteriales;Flavobacteriaceae;Flavobacterium;Flavobacterium columnare
	No	GCF_014844255.1_ASM1484425v1_genomic.fna	GCF_014844255.1	3221312	996	cellular organisms;Bacteria;FCB group;Bacteroidetes/Chlorobi group;Bacteroidetes;Flavobacteriia;Flavobacteriales;Flavobacteriaceae;Flavobacterium;Flavobacterium columnare
	Representative	GCF_014844295.1_ASM1484429v1_genomic.fna	GCF_014844295.1	3221278	996	cellular organisms;Bacteria;FCB group;Bacteroidetes/Chlorobi group;Bacteroidetes;Flavobacteriia;Flavobacteriales;Flavobacteriaceae;Flavobacterium;Flavobacterium columnare
	No	GCF_014844315.1_ASM1484431v1_genomic.fna	GCF_014844315.1	3221284	996	cellular organisms;Bacteria;FCB group;Bacteroidetes/Chlorobi group;Bacteroidetes;Flavobacteriia;Flavobacteriales;Flavobacteriaceae;Flavobacterium;Flavobacterium columnare
	No	GCF_014844335.1_ASM1484433v1_genomic.fna	GCF_014844335.1	3221316	996	cellular organisms;Bacteria;FCB group;Bacteroidetes/Chlorobi group;Bacteroidetes;Flavobacteriia;Flavobacteriales;Flavobacteriaceae;Flavobacterium;Flavobacterium columnare
	No	GCF_014844355.1_ASM1484435v1_genomic.fna	GCF_014844355.1	3221291	996	cellular organisms;Bacteria;FCB group;Bacteroidetes/Chlorobi group;Bacteroidetes;Flavobacteriia;Flavobacteriales;Flavobacteriaceae;Flavobacterium;Flavobacterium columnare
	No	GCF_014844375.1_ASM1484437v1_genomic.fna	GCF_014844375.1	3221309	996	cellular organisms;Bacteria;FCB group;Bacteroidetes/Chlorobi group;Bacteroidetes;Flavobacteriia;Flavobacteriales;Flavobacteriaceae;Flavobacterium;Flavobacterium columnare
	No	GCF_014844395.1_ASM1484439v1_genomic.fna	GCF_014844395.1	3221300	996	cellular organisms;Bacteria;FCB group;Bacteroidetes/Chlorobi group;Bacteroidetes;Flavobacteriia;Flavobacteriales;Flavobacteriaceae;Flavobacterium;Flavobacterium columnare
	No	GCF_014844415.1_ASM1484441v1_genomic.fna	GCF_014844415.1	3221299	996	cellular organisms;Bacteria;FCB group;Bacteroidetes/Chlorobi group;Bacteroidetes;Flavobacteriia;Flavobacteriales;Flavobacteriaceae;Flavobacterium;Flavobacterium columnare
	No	GCF_014844435.1_ASM1484443v1_genomic.fna	GCF_014844435.1	3221281	996	cellular organisms;Bacteria;FCB group;Bacteroidetes/Chlorobi group;Bacteroidetes;Flavobacteriia;Flavobacteriales;Flavobacteriaceae;Flavobacterium;Flavobacterium columnare
	No	GCF_014844455.1_ASM1484445v1_genomic.fna	GCF_014844455.1	3221303	996	cellular organisms;Bacteria;FCB group;Bacteroidetes/Chlorobi group;Bacteroidetes;Flavobacteriia;Flavobacteriales;Flavobacteriaceae;Flavobacterium;Flavobacterium columnare
	No	GCF_014844475.1_ASM1484447v1_genomic.fna	GCF_014844475.1	3221306	996	cellular organisms;Bacteria;FCB group;Bacteroidetes/Chlorobi group;Bacteroidetes;Flavobacteriia;Flavobacteriales;Flavobacteriaceae;Flavobacterium;Flavobacterium columnare
	No	GCF_014844495.1_ASM1484449v1_genomic.fna	GCF_014844495.1	3221293	996	cellular organisms;Bacteria;FCB group;Bacteroidetes/Chlorobi group;Bacteroidetes;Flavobacteriia;Flavobacteriales;Flavobacteriaceae;Flavobacterium;Flavobacterium columnare
	No	GCF_014844515.1_ASM1484451v1_genomic.fna	GCF_014844515.1	3221290	996	cellular organisms;Bacteria;FCB group;Bacteroidetes/Chlorobi group;Bacteroidetes;Flavobacteriia;Flavobacteriales;Flavobacteriaceae;Flavobacterium;Flavobacterium columnare
	No	GCF_014844535.1_ASM1484453v1_genomic.fna	GCF_014844535.1	3221305	996	cellular organisms;Bacteria;FCB group;Bacteroidetes/Chlorobi group;Bacteroidetes;Flavobacteriia;Flavobacteriales;Flavobacteriaceae;Flavobacterium;Flavobacterium columnare
	No	GCF_014844555.1_ASM1484455v1_genomic.fna	GCF_014844555.1	3261133	996	cellular organisms;Bacteria;FCB group;Bacteroidetes/Chlorobi group;Bacteroidetes;Flavobacteriia;Flavobacteriales;Flavobacteriaceae;Flavobacterium;Flavobacterium columnare
	No	GCF_014844575.1_ASM1484457v1_genomic.fna	GCF_014844575.1	3261175	996	cellular organisms;Bacteria;FCB group;Bacteroidetes/Chlorobi group;Bacteroidetes;Flavobacteriia;Flavobacteriales;Flavobacteriaceae;Flavobacterium;Flavobacterium columnare
	No	GCF_014844595.1_ASM1484459v1_genomic.fna	GCF_014844595.1	3261110	996	cellular organisms;Bacteria;FCB group;Bacteroidetes/Chlorobi group;Bacteroidetes;Flavobacteriia;Flavobacteriales;Flavobacteriaceae;Flavobacterium;Flavobacterium columnare
	No	GCF_014844615.1_ASM1484461v1_genomic.fna	GCF_014844615.1	3261248	996	cellular organisms;Bacteria;FCB group;Bacteroidetes/Chlorobi group;Bacteroidetes;Flavobacteriia;Flavobacteriales;Flavobacteriaceae;Flavobacterium;Flavobacterium columnare
	No	GCF_014844635.1_ASM1484463v1_genomic.fna	GCF_014844635.1	3261108	996	cellular organisms;Bacteria;FCB group;Bacteroidetes/Chlorobi group;Bacteroidetes;Flavobacteriia;Flavobacteriales;Flavobacteriaceae;Flavobacterium;Flavobacterium columnare
	No	GCF_014844655.1_ASM1484465v1_genomic.fna	GCF_014844655.1	3256546	996	cellular organisms;Bacteria;FCB group;Bacteroidetes/Chlorobi group;Bacteroidetes;Flavobacteriia;Flavobacteriales;Flavobacteriaceae;Flavobacterium;Flavobacterium columnare
	No	GCF_014844675.1_ASM1484467v1_genomic.fna	GCF_014844675.1	3261297	996	cellular organisms;Bacteria;FCB group;Bacteroidetes/Chlorobi group;Bacteroidetes;Flavobacteriia;Flavobacteriales;Flavobacteriaceae;Flavobacterium;Flavobacterium columnare
	No	GCF_014844695.1_ASM1484469v1_genomic.fna	GCF_014844695.1	3261078	996	cellular organisms;Bacteria;FCB group;Bacteroidetes/Chlorobi group;Bacteroidetes;Flavobacteriia;Flavobacteriales;Flavobacteriaceae;Flavobacterium;Flavobacterium columnare
	No	GCF_014844735.1_ASM1484473v1_genomic.fna	GCF_014844735.1	3261159	996	cellular organisms;Bacteria;FCB group;Bacteroidetes/Chlorobi group;Bacteroidetes;Flavobacteriia;Flavobacteriales;Flavobacteriaceae;Flavobacterium;Flavobacterium columnare
	No	GCF_014844755.1_ASM1484475v1_genomic.fna	GCF_014844755.1	3261163	996	cellular organisms;Bacteria;FCB group;Bacteroidetes/Chlorobi group;Bacteroidetes;Flavobacteriia;Flavobacteriales;Flavobacteriaceae;Flavobacterium;Flavobacterium columnare
	No	GCF_014844775.1_ASM1484477v1_genomic.fna	GCF_014844775.1	3261270	996	cellular organisms;Bacteria;FCB group;Bacteroidetes/Chlorobi group;Bacteroidetes;Flavobacteriia;Flavobacteriales;Flavobacteriaceae;Flavobacterium;Flavobacterium columnare
	No	GCF_000240075.2_ASM24007v2_genomic.fna	GCF_000240075.2	3162432	1041826	cellular organisms;Bacteria;FCB group;Bacteroidetes/Chlorobi group;Bacteroidetes;Flavobacteriia;Flavobacteriales;Flavobacteriaceae;Flavobacterium;Flavobacterium columnare;Flavobacterium columnare ATCC 49512
	Representative	GCF_001857965.1_ASM185796v1_genomic.fna	GCF_001857965.1	3851214	1306519	cellular organisms;Bacteria;FCB group;Bacteroidetes/Chlorobi group;Bacteroidetes;Flavobacteriia;Flavobacteriales;Flavobacteriaceae;Flavobacterium;Flavobacterium commune
	No	GCF_001534645.1_ASM153464v1_genomic.fna	GCF_001534645.1	3321600	2906076	cellular organisms;Bacteria;FCB group;Bacteroidetes/Chlorobi group;Bacteroidetes;Flavobacteriia;Flavobacteriales;Flavobacteriaceae;Flavobacterium;Flavobacterium covae
	No	GCF_001641185.1_ASM164118v1_genomic.fna	GCF_001641185.1	3329120	2906076	cellular organisms;Bacteria;FCB group;Bacteroidetes/Chlorobi group;Bacteroidetes;Flavobacteriia;Flavobacteriales;Flavobacteriaceae;Flavobacterium;Flavobacterium covae
	Representative	GCF_002204845.1_ASM220484v1_genomic.fna	GCF_002204845.1	3178215	2906076	cellular organisms;Bacteria;FCB group;Bacteroidetes/Chlorobi group;Bacteroidetes;Flavobacteriia;Flavobacteriales;Flavobacteriaceae;Flavobacterium;Flavobacterium covae
	Representative	GCF_001831475.1_ASM183147v1_genomic.fna	GCF_001831475.1	3027315	1763534	cellular organisms;Bacteria;FCB group;Bacteroidetes/Chlorobi group;Bacteroidetes;Flavobacteriia;Flavobacteriales;Flavobacteriaceae;Flavobacterium;Flavobacterium crassostreae
	Representative	GCF_002917885.1_ASM291788v1_genomic.fna	GCF_002917885.1	2954232	1121886	cellular organisms;Bacteria;FCB group;Bacteroidetes/Chlorobi group;Bacteroidetes;Flavobacteriia;Flavobacteriales;Flavobacteriaceae;Flavobacterium;Flavobacterium croceum;Flavobacterium croceum DSM 17960
	Representative	GCF_003122385.1_ASM312238v1_genomic.fna	GCF_003122385.1	5877431	2183896	cellular organisms;Bacteria;FCB group;Bacteroidetes/Chlorobi group;Bacteroidetes;Flavobacteriia;Flavobacteriales;Flavobacteriaceae;Flavobacterium;Flavobacterium crocinum
	Representative	GCF_900148835.1_IMG-taxon_2698536819_annotated_assembly_genomic.fna	GCF_900148835.1	2855550	416016	cellular organisms;Bacteria;FCB group;Bacteroidetes/Chlorobi group;Bacteroidetes;Flavobacteriia;Flavobacteriales;Flavobacteriaceae;Flavobacterium;Flavobacterium cucumis
	Representative	GCF_003996965.1_ASM399696v1_genomic.fna	GCF_003996965.1	5962453	2133766	cellular organisms;Bacteria;FCB group;Bacteroidetes/Chlorobi group;Bacteroidetes;Flavobacteriia;Flavobacteriales;Flavobacteriaceae;Flavobacterium;Flavobacterium cupreum
	Representative	GCF_003385895.1_ASM338589v1_genomic.fna	GCF_003385895.1	4905296	1265740	cellular organisms;Bacteria;FCB group;Bacteroidetes/Chlorobi group;Bacteroidetes;Flavobacteriia;Flavobacteriales;Flavobacteriaceae;Flavobacterium;Flavobacterium cutihirudinis
	Representative	GCF_002251835.1_ASM225183v1_genomic.fna	GCF_002251835.1	3269207	2022802	cellular organisms;Bacteria;FCB group;Bacteroidetes/Chlorobi group;Bacteroidetes;Flavobacteriia;Flavobacteriales;Flavobacteriaceae;Flavobacterium;Flavobacterium cyanobacteriorum
	Representative	GCF_000425425.1_ASM42542v1_genomic.fna	GCF_000425425.1	4249632	1121887	cellular organisms;Bacteria;FCB group;Bacteroidetes/Chlorobi group;Bacteroidetes;Flavobacteriia;Flavobacteriales;Flavobacteriaceae;Flavobacterium;Flavobacterium daejeonense;Flavobacterium daejeonense DSM 17708
	Representative	GCF_007341385.1_ASM734138v1_genomic.fna	GCF_007341385.1	4755177	1393049	cellular organisms;Bacteria;FCB group;Bacteroidetes/Chlorobi group;Bacteroidetes;Flavobacteriia;Flavobacteriales;Flavobacteriaceae;Flavobacterium;Flavobacterium daemonense
	Representative	GCF_004362665.1_ASM436266v1_genomic.fna	GCF_004362665.1	3213713	706186	cellular organisms;Bacteria;FCB group;Bacteroidetes/Chlorobi group;Bacteroidetes;Flavobacteriia;Flavobacteriales;Flavobacteriaceae;Flavobacterium;Flavobacterium dankookense
	Representative	GCF_004151275.1_ASM415127v1_genomic.fna	GCF_004151275.1	2879446	1563479	cellular organisms;Bacteria;FCB group;Bacteroidetes/Chlorobi group;Bacteroidetes;Flavobacteriia;Flavobacteriales;Flavobacteriaceae;Flavobacterium;Flavobacterium dauae
	Representative	GCF_002204815.1_ASM220481v1_genomic.fna	GCF_002204815.1	3386661	2906077	cellular organisms;Bacteria;FCB group;Bacteroidetes/Chlorobi group;Bacteroidetes;Flavobacteriia;Flavobacteriales;Flavobacteriaceae;Flavobacterium;Flavobacterium davisii
	Representative	GCF_900129555.1_IMG-taxon_2695420958_annotated_assembly_genomic.fna	GCF_900129555.1	4873603	370979	cellular organisms;Bacteria;FCB group;Bacteroidetes/Chlorobi group;Bacteroidetes;Flavobacteriia;Flavobacteriales;Flavobacteriaceae;Flavobacterium;Flavobacterium defluvii
	Representative	GCF_900106645.1_IMG-taxon_2693429883_annotated_assembly_genomic.fna	GCF_900106645.1	3860315	229203	cellular organisms;Bacteria;FCB group;Bacteroidetes/Chlorobi group;Bacteroidetes;Flavobacteriia;Flavobacteriales;Flavobacteriaceae;Flavobacterium;Flavobacterium degerlachei
	Representative	GCF_000425445.1_ASM42544v1_genomic.fna	GCF_000425445.1	4826150	1121888	cellular organisms;Bacteria;FCB group;Bacteroidetes/Chlorobi group;Bacteroidetes;Flavobacteriia;Flavobacteriales;Flavobacteriaceae;Flavobacterium;Flavobacterium denitrificans;Flavobacterium denitrificans DSM 15936
	Representative	GCF_011392115.1_ASM1139211v1_genomic.fna	GCF_011392115.1	2959202	2709659	cellular organisms;Bacteria;FCB group;Bacteroidetes/Chlorobi group;Bacteroidetes;Flavobacteriia;Flavobacteriales;Flavobacteriaceae;Flavobacterium;Flavobacterium difficile
	Representative	GCF_003634455.1_ASM363445v1_genomic.fna	GCF_003634455.1	3746871	1540163	cellular organisms;Bacteria;FCB group;Bacteroidetes/Chlorobi group;Bacteroidetes;Flavobacteriia;Flavobacteriales;Flavobacteriaceae;Flavobacterium;Flavobacterium endophyticum
	Representative	GCF_000498495.1_Fens1.0_genomic.fna	GCF_000498495.1	3391312	1107311	cellular organisms;Bacteria;FCB group;Bacteroidetes/Chlorobi group;Bacteroidetes;Flavobacteriia;Flavobacteriales;Flavobacteriaceae;Flavobacterium;Flavobacterium enshiense;Flavobacterium enshiense DK69
	Representative	GCF_018069925.1_ASM1806992v1_genomic.fna	GCF_018069925.1	3436833	2825842	cellular organisms;Bacteria;FCB group;Bacteroidetes/Chlorobi group;Bacteroidetes;Flavobacteriia;Flavobacteriales;Flavobacteriaceae;Flavobacterium;Flavobacterium erciyesense
	Representative	GCF_003076455.1_ASM307645v1_genomic.fna	GCF_003076455.1	4621116	1355330	cellular organisms;Bacteria;FCB group;Bacteroidetes/Chlorobi group;Bacteroidetes;Flavobacteriia;Flavobacteriales;Flavobacteriaceae;Flavobacterium;Flavobacterium faecale
	Representative	GCF_000425465.1_ASM42546v1_genomic.fna	GCF_000425465.1	3197420	1121889	cellular organisms;Bacteria;FCB group;Bacteroidetes/Chlorobi group;Bacteroidetes;Flavobacteriia;Flavobacteriales;Flavobacteriaceae;Flavobacterium;Flavobacterium filum;Flavobacterium filum DSM 17961
	Representative	GCF_017948675.1_ASM1794867v1_genomic.fna	GCF_017948675.1	3638397	2816119	cellular organisms;Bacteria;FCB group;Bacteroidetes/Chlorobi group;Bacteroidetes;Flavobacteriia;Flavobacteriales;Flavobacteriaceae;Flavobacterium;Flavobacterium flabelliforme
	Representative	GCF_900142775.1_IMG-taxon_2700988729_annotated_assembly_genomic.fna	GCF_900142775.1	4233565	983	cellular organisms;Bacteria;FCB group;Bacteroidetes/Chlorobi group;Bacteroidetes;Flavobacteriia;Flavobacteriales;Flavobacteriaceae;Flavobacterium;Flavobacterium flevense
	Representative	GCF_003312915.1_ASM331291v1_genomic.fna	GCF_003312915.1	4839571	2249356	cellular organisms;Bacteria;FCB group;Bacteroidetes/Chlorobi group;Bacteroidetes;Flavobacteriia;Flavobacteriales;Flavobacteriaceae;Flavobacterium;Flavobacterium fluviale
	Representative	GCF_010645065.1_ASM1064506v1_genomic.fna	GCF_010645065.1	5129689	1862387	cellular organisms;Bacteria;FCB group;Bacteroidetes/Chlorobi group;Bacteroidetes;Flavobacteriia;Flavobacteriales;Flavobacteriaceae;Flavobacterium;Flavobacterium fluviatile
	Representative	GCF_900129545.1_IMG-taxon_2695420956_annotated_assembly_genomic.fna	GCF_900129545.1	4131399	468056	cellular organisms;Bacteria;FCB group;Bacteroidetes/Chlorobi group;Bacteroidetes;Flavobacteriia;Flavobacteriales;Flavobacteriaceae;Flavobacterium;Flavobacterium fluvii
	Representative	GCF_004634245.1_ASM463424v1_genomic.fna	GCF_004634245.1	5111287	2026681	cellular organisms;Bacteria;FCB group;Bacteroidetes/Chlorobi group;Bacteroidetes;Flavobacteriia;Flavobacteriales;Flavobacteriaceae;Flavobacterium;Flavobacterium foetidum
	Representative	GCF_900129405.1_IMG-taxon_2695420946_annotated_assembly_genomic.fna	GCF_900129405.1	3087712	1124188	cellular organisms;Bacteria;FCB group;Bacteroidetes/Chlorobi group;Bacteroidetes;Flavobacteriia;Flavobacteriales;Flavobacteriaceae;Flavobacterium;Flavobacterium fontis
	Representative	GCF_007097365.1_ASM709736v1_genomic.fna	GCF_007097365.1	3829778	2594430	cellular organisms;Bacteria;FCB group;Bacteroidetes/Chlorobi group;Bacteroidetes;Flavobacteriia;Flavobacteriales;Flavobacteriaceae;Flavobacterium;Flavobacterium franklandianum
	Representative	GCF_000425505.1_ASM42550v1_genomic.fna	GCF_000425505.1	3635040	1121890	cellular organisms;Bacteria;FCB group;Bacteroidetes/Chlorobi group;Bacteroidetes;Flavobacteriia;Flavobacteriales;Flavobacteriaceae;Flavobacterium;Flavobacterium frigidarium;Flavobacterium frigidarium DSM 17623
	Representative	GCF_002217275.1_ASM221727v1_genomic.fna	GCF_002217275.1	5429877	262320	cellular organisms;Bacteria;FCB group;Bacteroidetes/Chlorobi group;Bacteroidetes;Flavobacteriia;Flavobacteriales;Flavobacteriaceae;Flavobacterium;Flavobacterium frigidimaris
	Representative	GCF_900111075.1_IMG-taxon_2693429909_annotated_assembly_genomic.fna	GCF_900111075.1	4051287	229204	cellular organisms;Bacteria;FCB group;Bacteroidetes/Chlorobi group;Bacteroidetes;Flavobacteriia;Flavobacteriales;Flavobacteriaceae;Flavobacterium;Flavobacterium frigoris
	Representative	GCF_900143245.1_IMG-taxon_2695420925_annotated_assembly_genomic.fna	GCF_900143245.1	3713247	249352	cellular organisms;Bacteria;FCB group;Bacteroidetes/Chlorobi group;Bacteroidetes;Flavobacteriia;Flavobacteriales;Flavobacteriaceae;Flavobacterium;Flavobacterium fryxellicola
	Representative	GCF_007097285.1_ASM709728v1_genomic.fna	GCF_007097285.1	4080034	2594432	cellular organisms;Bacteria;FCB group;Bacteroidetes/Chlorobi group;Bacteroidetes;Flavobacteriia;Flavobacteriales;Flavobacteriaceae;Flavobacterium;Flavobacterium gawalongense
	Representative	GCF_000422685.1_ASM42268v1_genomic.fna	GCF_000422685.1	3446301	1121891	cellular organisms;Bacteria;FCB group;Bacteroidetes/Chlorobi group;Bacteroidetes;Flavobacteriia;Flavobacteriales;Flavobacteriaceae;Flavobacterium;Flavobacterium gelidilacus;Flavobacterium gelidilacus DSM 15343
	Representative	GCF_017948595.1_ASM1794859v1_genomic.fna	GCF_017948595.1	4394839	2816120	cellular organisms;Bacteria;FCB group;Bacteroidetes/Chlorobi group;Bacteroidetes;Flavobacteriia;Flavobacteriales;Flavobacteriaceae;Flavobacterium;Flavobacterium geliluteum
	Representative	GCF_900107635.1_IMG-taxon_2693429912_annotated_assembly_genomic.fna	GCF_900107635.1	4380871	150146	cellular organisms;Bacteria;FCB group;Bacteroidetes/Chlorobi group;Bacteroidetes;Flavobacteriia;Flavobacteriales;Flavobacteriaceae;Flavobacterium;Flavobacterium gillisiae
	Representative	GCF_001761465.1_ASM176146v1_genomic.fna	GCF_001761465.1	4402594	1492737	cellular organisms;Bacteria;FCB group;Bacteroidetes/Chlorobi group;Bacteroidetes;Flavobacteriia;Flavobacteriales;Flavobacteriaceae;Flavobacterium;Flavobacterium gilvum
	Representative	GCF_003254625.1_ASM325462v1_genomic.fna	GCF_003254625.1	5492342	687844	cellular organisms;Bacteria;FCB group;Bacteroidetes/Chlorobi group;Bacteroidetes;Flavobacteriia;Flavobacteriales;Flavobacteriaceae;Flavobacterium;Flavobacterium ginsenosidimutans
	Representative	GCF_003350545.1_ASM335054v1_genomic.fna	GCF_003350545.1	3147835	386300	cellular organisms;Bacteria;FCB group;Bacteroidetes/Chlorobi group;Bacteroidetes;Flavobacteriia;Flavobacteriales;Flavobacteriaceae;Flavobacterium;Flavobacterium glaciei
	Representative	GCF_900100165.1_IMG-taxon_2660237900_annotated_assembly_genomic.fna	GCF_900100165.1	3946564	551990	cellular organisms;Bacteria;FCB group;Bacteroidetes/Chlorobi group;Bacteroidetes;Flavobacteriia;Flavobacteriales;Flavobacteriaceae;Flavobacterium;Flavobacterium glycines
	Representative	GCF_014138495.1_ASM1413849v1_genomic.fna	GCF_014138495.1	3805501	1646119	cellular organisms;Bacteria;FCB group;Bacteroidetes/Chlorobi group;Bacteroidetes;Flavobacteriia;Flavobacteriales;Flavobacteriaceae;Flavobacterium;Flavobacterium gossypii
	Representative	GCF_003003155.1_ASM300315v1_genomic.fna	GCF_003003155.1	3802168	280093	cellular organisms;Bacteria;FCB group;Bacteroidetes/Chlorobi group;Bacteroidetes;Flavobacteriia;Flavobacteriales;Flavobacteriaceae;Flavobacterium;Flavobacterium granuli
	No	GCF_009363055.1_ASM936305v1_genomic.fna	GCF_009363055.1	2871082	683124	cellular organisms;Bacteria;FCB group;Bacteroidetes/Chlorobi group;Bacteroidetes;Flavobacteriia;Flavobacteriales;Flavobacteriaceae;Flavobacterium;Flavobacterium haoranii
	Representative	GCF_900142055.1_IMG-taxon_2695421039_annotated_assembly_genomic.fna	GCF_900142055.1	2847911	683124	cellular organisms;Bacteria;FCB group;Bacteroidetes/Chlorobi group;Bacteroidetes;Flavobacteriia;Flavobacteriales;Flavobacteriaceae;Flavobacterium;Flavobacterium haoranii
	Representative	GCF_002217285.1_ASM221728v1_genomic.fna	GCF_002217285.1	5270863	387094	cellular organisms;Bacteria;FCB group;Bacteroidetes/Chlorobi group;Bacteroidetes;Flavobacteriia;Flavobacteriales;Flavobacteriaceae;Flavobacterium;Flavobacterium hercynium
	Representative	GCF_000832125.1_ASM83212v1_genomic.fna	GCF_000832125.1	5286543	37752	cellular organisms;Bacteria;FCB group;Bacteroidetes/Chlorobi group;Bacteroidetes;Flavobacteriia;Flavobacteriales;Flavobacteriaceae;Flavobacterium;Flavobacterium hibernum
	Representative	GCF_020026925.1_ASM2002692v1_genomic.fna	GCF_020026925.1	4956846	1914462	cellular organisms;Bacteria;FCB group;Bacteroidetes/Chlorobi group;Bacteroidetes;Flavobacteriia;Flavobacteriales;Flavobacteriaceae;Flavobacterium;Flavobacterium hibisci
	Representative	GCF_004349145.1_ASM434914v1_genomic.fna	GCF_004349145.1	3748724	2541734	cellular organisms;Bacteria;FCB group;Bacteroidetes/Chlorobi group;Bacteroidetes;Flavobacteriia;Flavobacteriales;Flavobacteriaceae;Flavobacterium;Flavobacterium hiemivividum
	Representative	GCF_004745595.1_ASM474559v1_genomic.fna	GCF_004745595.1	3565042	2562683	cellular organisms;Bacteria;FCB group;Bacteroidetes/Chlorobi group;Bacteroidetes;Flavobacteriia;Flavobacteriales;Flavobacteriaceae;Flavobacterium;Flavobacterium humi
	Representative	GCF_002217335.1_ASM221733v1_genomic.fna	GCF_002217335.1	5910091	991	cellular organisms;Bacteria;FCB group;Bacteroidetes/Chlorobi group;Bacteroidetes;Flavobacteriia;Flavobacteriales;Flavobacteriaceae;Flavobacterium;Flavobacterium hydatis
	Representative	GCF_009789235.1_ASM978923v1_genomic.fna	GCF_009789235.1	5051789	2683249	cellular organisms;Bacteria;FCB group;Bacteroidetes/Chlorobi group;Bacteroidetes;Flavobacteriia;Flavobacteriales;Flavobacteriaceae;Flavobacterium;Flavobacterium hydrocarbonoxydans
	Representative	GCF_003202405.1_ASM320240v1_genomic.fna	GCF_003202405.1	5575961	2211445	cellular organisms;Bacteria;FCB group;Bacteroidetes/Chlorobi group;Bacteroidetes;Flavobacteriia;Flavobacteriales;Flavobacteriaceae;Flavobacterium;Flavobacterium hydrophilum
	Representative	GCF_009915155.1_ASM991515v1_genomic.fna	GCF_009915155.1	2864591	2698827	cellular organisms;Bacteria;FCB group;Bacteroidetes/Chlorobi group;Bacteroidetes;Flavobacteriia;Flavobacteriales;Flavobacteriaceae;Flavobacterium;Flavobacterium ichthyis
	Representative	GCF_000455605.1_GPTSA100-9_genomic.fna	GCF_000455605.1	2993089	1094466	cellular organisms;Bacteria;FCB group;Bacteroidetes/Chlorobi group;Bacteroidetes;Flavobacteriia;Flavobacteriales;Flavobacteriaceae;Flavobacterium;Flavobacterium indicum;Flavobacterium indicum GPTSA100-9 = DSM 17447
	Representative	GCF_013389455.1_ASM1338945v1_genomic.fna	GCF_013389455.1	3913347	2748320	cellular organisms;Bacteria;FCB group;Bacteroidetes/Chlorobi group;Bacteroidetes;Flavobacteriia;Flavobacteriales;Flavobacteriaceae;Flavobacterium;Flavobacterium inviolabile
	Representative	GCF_006491595.2_ASM649159v2_genomic.fna	GCF_006491595.2	4761685	1544455	cellular organisms;Bacteria;FCB group;Bacteroidetes/Chlorobi group;Bacteroidetes;Flavobacteriia;Flavobacteriales;Flavobacteriaceae;Flavobacterium;Flavobacterium jejuense
	Representative	GCF_000016645.1_ASM1664v1_genomic.fna	GCF_000016645.1	6096872	376686	cellular organisms;Bacteria;FCB group;Bacteroidetes/Chlorobi group;Bacteroidetes;Flavobacteriia;Flavobacteriales;Flavobacteriaceae;Flavobacterium;Flavobacterium johnsoniae;Flavobacterium johnsoniae UW101
	No	GCF_021650975.1_ASM2165097v1_genomic.fna	GCF_021650975.1	4694715	998845	cellular organisms;Bacteria;FCB group;Bacteroidetes/Chlorobi group;Bacteroidetes;Flavobacteriia;Flavobacteriales;Flavobacteriaceae;Flavobacterium;Flavobacterium jumunjinense
	Representative	GCF_014305095.1_ASM1430509v1_genomic.fna	GCF_014305095.1	3581091	2764714	cellular organisms;Bacteria;FCB group;Bacteroidetes/Chlorobi group;Bacteroidetes;Flavobacteriia;Flavobacteriales;Flavobacteriaceae;Flavobacterium;Flavobacterium kayseriense
	Representative	GCF_003076475.1_ASM307647v1_genomic.fna	GCF_003076475.1	4224053	1678728	cellular organisms;Bacteria;FCB group;Bacteroidetes/Chlorobi group;Bacteroidetes;Flavobacteriia;Flavobacteriales;Flavobacteriaceae;Flavobacterium;Flavobacterium kingsejongi
	Representative	GCF_003268815.1_ASM326881v1_genomic.fna	GCF_003268815.1	3529164	1353778	cellular organisms;Bacteria;FCB group;Bacteroidetes/Chlorobi group;Bacteroidetes;Flavobacteriia;Flavobacteriales;Flavobacteriaceae;Flavobacterium;Flavobacterium lacus
	Representative	GCF_003097655.1_ASM309765v1_genomic.fna	GCF_003097655.1	3974597	2169409	cellular organisms;Bacteria;FCB group;Bacteroidetes/Chlorobi group;Bacteroidetes;Flavobacteriia;Flavobacteriales;Flavobacteriaceae;Flavobacterium;Flavobacterium laiguense
	Representative	GCF_010645075.1_ASM1064507v1_genomic.fna	GCF_010645075.1	5424742	2045105	cellular organisms;Bacteria;FCB group;Bacteroidetes/Chlorobi group;Bacteroidetes;Flavobacteriia;Flavobacteriales;Flavobacteriaceae;Flavobacterium;Flavobacterium limi
	Representative	GCF_003634755.1_ASM363475v1_genomic.fna	GCF_003634755.1	3306331	180441	cellular organisms;Bacteria;FCB group;Bacteroidetes/Chlorobi group;Bacteroidetes;Flavobacteriia;Flavobacteriales;Flavobacteriaceae;Flavobacterium;Flavobacterium limicola
	Representative	GCF_000498535.1_Flim1.0_genomic.fna	GCF_000498535.1	3471981	1341181	cellular organisms;Bacteria;FCB group;Bacteroidetes/Chlorobi group;Bacteroidetes;Flavobacteriia;Flavobacteriales;Flavobacteriaceae;Flavobacterium;Flavobacterium limnosediminis;Flavobacterium limnosediminis JC2902
	Representative	GCF_002846575.1_ASM284657v1_genomic.fna	GCF_002846575.1	3724245	428988	cellular organisms;Bacteria;FCB group;Bacteroidetes/Chlorobi group;Bacteroidetes;Flavobacteriia;Flavobacteriales;Flavobacteriaceae;Flavobacterium;Flavobacterium lindanitolerans
	Representative	GCF_011392125.1_ASM1139212v1_genomic.fna	GCF_011392125.1	3345080	2709660	cellular organisms;Bacteria;FCB group;Bacteroidetes/Chlorobi group;Bacteroidetes;Flavobacteriia;Flavobacteriales;Flavobacteriaceae;Flavobacterium;Flavobacterium lotistagni
	Representative	GCF_008806775.1_ASM880677v1_genomic.fna	GCF_008806775.1	3418801	2026654	cellular organisms;Bacteria;FCB group;Bacteroidetes/Chlorobi group;Bacteroidetes;Flavobacteriia;Flavobacteriales;Flavobacteriaceae;Flavobacterium;Flavobacterium luteum
	Representative	GCF_014642275.1_ASM1464227v1_genomic.fna	GCF_014642275.1	2876248	1677894	cellular organisms;Bacteria;FCB group;Bacteroidetes/Chlorobi group;Bacteroidetes;Flavobacteriia;Flavobacteriales;Flavobacteriaceae;Flavobacterium;Flavobacterium lutivivi
	Representative	GCF_003865365.1_ASM386536v1_genomic.fna	GCF_003865365.1	3373694	2488993	cellular organisms;Bacteria;FCB group;Bacteroidetes/Chlorobi group;Bacteroidetes;Flavobacteriia;Flavobacteriales;Flavobacteriaceae;Flavobacterium;Flavobacterium macacae
	Representative	GCF_014486675.1_ASM1448667v1_genomic.fna	GCF_014486675.1	3485329	591204	cellular organisms;Bacteria;FCB group;Bacteroidetes/Chlorobi group;Bacteroidetes;Flavobacteriia;Flavobacteriales;Flavobacteriaceae;Flavobacterium;Flavobacterium macrobrachii
	Representative	GCF_003055625.1_ASM305562v1_genomic.fna	GCF_003055625.1	3464207	2162713	cellular organisms;Bacteria;FCB group;Bacteroidetes/Chlorobi group;Bacteroidetes;Flavobacteriia;Flavobacteriales;Flavobacteriaceae;Flavobacterium;Flavobacterium magnum
	Representative	GCF_006385255.1_ASM638525v1_genomic.fna	GCF_006385255.1	4061511	2596891	cellular organisms;Bacteria;FCB group;Bacteroidetes/Chlorobi group;Bacteroidetes;Flavobacteriia;Flavobacteriales;Flavobacteriaceae;Flavobacterium;Flavobacterium microcysteis
	Representative	GCF_900129585.1_IMG-taxon_2695420959_annotated_assembly_genomic.fna	GCF_900129585.1	3696339	229205	cellular organisms;Bacteria;FCB group;Bacteroidetes/Chlorobi group;Bacteroidetes;Flavobacteriia;Flavobacteriales;Flavobacteriaceae;Flavobacterium;Flavobacterium micromati
	Representative	GCF_014305155.1_ASM1430515v1_genomic.fna	GCF_014305155.1	4166830	2764716	cellular organisms;Bacteria;FCB group;Bacteroidetes/Chlorobi group;Bacteroidetes;Flavobacteriia;Flavobacteriales;Flavobacteriaceae;Flavobacterium;Flavobacterium muglaense
	Representative	GCF_004355225.1_ASM435522v1_genomic.fna	GCF_004355225.1	4217227	2547394	cellular organisms;Bacteria;FCB group;Bacteroidetes/Chlorobi group;Bacteroidetes;Flavobacteriia;Flavobacteriales;Flavobacteriaceae;Flavobacterium;Flavobacterium nackdongense
	Representative	GCF_008369745.1_ASM836974v1_genomic.fna	GCF_008369745.1	5497186	1617283	cellular organisms;Bacteria;FCB group;Bacteroidetes/Chlorobi group;Bacteroidetes;Flavobacteriia;Flavobacteriales;Flavobacteriaceae;Flavobacterium;Flavobacterium nitrogenifigens
	Representative	GCF_900100375.1_IMG-taxon_2619618994_annotated_assembly_genomic.fna	GCF_900100375.1	4034435	1128970	cellular organisms;Bacteria;FCB group;Bacteroidetes/Chlorobi group;Bacteroidetes;Flavobacteriia;Flavobacteriales;Flavobacteriaceae;Flavobacterium;Flavobacterium noncentrifugens
	Representative	GCF_014207905.1_ASM1420790v1_genomic.fna	GCF_014207905.1	5509373	1478199	cellular organisms;Bacteria;FCB group;Bacteroidetes/Chlorobi group;Bacteroidetes;Flavobacteriia;Flavobacteriales;Flavobacteriaceae;Flavobacterium;Flavobacterium notoginsengisoli
	Representative	GCF_900099915.1_IMG-taxon_2617270789_annotated_assembly_genomic.fna	GCF_900099915.1	3812026	178355	cellular organisms;Bacteria;FCB group;Bacteroidetes/Chlorobi group;Bacteroidetes;Flavobacteriia;Flavobacteriales;Flavobacteriaceae;Flavobacterium;Flavobacterium omnivorum
	Representative	GCF_002217355.1_ASM221735v1_genomic.fna	GCF_002217355.1	4736398	728056	cellular organisms;Bacteria;FCB group;Bacteroidetes/Chlorobi group;Bacteroidetes;Flavobacteriia;Flavobacteriales;Flavobacteriaceae;Flavobacterium;Flavobacterium oncorhynchi
	Representative	GCF_002204835.1_ASM220483v1_genomic.fna	GCF_002204835.1	3397552	2906078	cellular organisms;Bacteria;FCB group;Bacteroidetes/Chlorobi group;Bacteroidetes;Flavobacteriia;Flavobacteriales;Flavobacteriaceae;Flavobacterium;Flavobacterium oreochromis
	No	GCF_019565455.1_ASM1956545v1_genomic.fna	GCF_019565455.1	3540003	2906078	cellular organisms;Bacteria;FCB group;Bacteroidetes/Chlorobi group;Bacteroidetes;Flavobacteriia;Flavobacteriales;Flavobacteriaceae;Flavobacterium;Flavobacterium oreochromis
	Representative	GCF_014638005.1_ASM1463800v1_genomic.fna	GCF_014638005.1	3281986	1756020	cellular organisms;Bacteria;FCB group;Bacteroidetes/Chlorobi group;Bacteroidetes;Flavobacteriia;Flavobacteriales;Flavobacteriaceae;Flavobacterium;Flavobacterium orientale
	Representative	GCF_003097535.1_ASM309753v1_genomic.fna	GCF_003097535.1	3552756	2172098	cellular organisms;Bacteria;FCB group;Bacteroidetes/Chlorobi group;Bacteroidetes;Flavobacteriia;Flavobacteriales;Flavobacteriaceae;Flavobacterium;Flavobacterium pallidum
	Representative	GCF_014639535.1_ASM1463953v1_genomic.fna	GCF_014639535.1	3978174	1476463	cellular organisms;Bacteria;FCB group;Bacteroidetes/Chlorobi group;Bacteroidetes;Flavobacteriia;Flavobacteriales;Flavobacteriaceae;Flavobacterium;Flavobacterium palustre
	Representative	GCF_903819335.1_CIP111646_genomic.fna	GCF_903819335.1	5629974	2654843	cellular organisms;Bacteria;FCB group;Bacteroidetes/Chlorobi group;Bacteroidetes;Flavobacteriia;Flavobacteriales;Flavobacteriaceae;Flavobacterium;Flavobacterium panici
	Representative	GCF_900142715.1_IMG-taxon_2698536748_annotated_assembly_genomic.fna	GCF_900142715.1	5612188	29533	cellular organisms;Bacteria;FCB group;Bacteroidetes/Chlorobi group;Bacteroidetes;Flavobacteriia;Flavobacteriales;Flavobacteriaceae;Flavobacterium;Flavobacterium pectinovorum
	Representative	GCF_003314435.2_ASM331443v2_genomic.fna	GCF_003314435.2	3740337	2259594	cellular organisms;Bacteria;FCB group;Bacteroidetes/Chlorobi group;Bacteroidetes;Flavobacteriia;Flavobacteriales;Flavobacteriaceae;Flavobacterium;Flavobacterium petrolei
	Representative	GCF_900112575.1_IMG-taxon_2667527437_annotated_assembly_genomic.fna	GCF_900112575.1	6043596	739143	cellular organisms;Bacteria;FCB group;Bacteroidetes/Chlorobi group;Bacteroidetes;Flavobacteriia;Flavobacteriales;Flavobacteriaceae;Flavobacterium;Flavobacterium phragmitis
	Representative	GCF_010119235.1_ASM1011923v1_genomic.fna	GCF_010119235.1	3306704	2697515	cellular organisms;Bacteria;FCB group;Bacteroidetes/Chlorobi group;Bacteroidetes;Flavobacteriia;Flavobacteriales;Flavobacteriaceae;Flavobacterium;Flavobacterium phycosphaerae
	Representative	GCF_004122145.1_ASM412214v1_genomic.fna	GCF_004122145.1	3381626	2506424	cellular organisms;Bacteria;FCB group;Bacteroidetes/Chlorobi group;Bacteroidetes;Flavobacteriia;Flavobacteriales;Flavobacteriaceae;Flavobacterium;Flavobacterium piscinae
	Representative	GCF_001686925.1_ASM168692v1_genomic.fna	GCF_001686925.1	5909305	1114874	cellular organisms;Bacteria;FCB group;Bacteroidetes/Chlorobi group;Bacteroidetes;Flavobacteriia;Flavobacteriales;Flavobacteriaceae;Flavobacterium;Flavobacterium piscis
	Representative	GCF_002217395.1_ASM221739v1_genomic.fna	GCF_002217395.1	5069406	1114867	cellular organisms;Bacteria;FCB group;Bacteroidetes/Chlorobi group;Bacteroidetes;Flavobacteriia;Flavobacteriales;Flavobacteriaceae;Flavobacterium;Flavobacterium plurextorum
	Representative	GCF_014596575.1_ASM1459657v1_genomic.fna	GCF_014596575.1	3901002	1940408	cellular organisms;Bacteria;FCB group;Bacteroidetes/Chlorobi group;Bacteroidetes;Flavobacteriia;Flavobacteriales;Flavobacteriaceae;Flavobacterium;Flavobacterium pokkalii
	Representative	GCF_006491645.1_ASM649164v1_genomic.fna	GCF_006491645.1	4018812	1774945	cellular organisms;Bacteria;FCB group;Bacteroidetes/Chlorobi group;Bacteroidetes;Flavobacteriia;Flavobacteriales;Flavobacteriaceae;Flavobacterium;Flavobacterium profundi
	Representative	GCF_003312425.1_ASM331242v1_genomic.fna	GCF_003312425.1	3654189	249351	cellular organisms;Bacteria;FCB group;Bacteroidetes/Chlorobi group;Bacteroidetes;Flavobacteriia;Flavobacteriales;Flavobacteriaceae;Flavobacterium;Flavobacterium psychrolimnae
	No	GCF_000739395.1_ASM73939v1_genomic.fna	GCF_000739395.1	2900735	96345	cellular organisms;Bacteria;FCB group;Bacteroidetes/Chlorobi group;Bacteroidetes;Flavobacteriia;Flavobacteriales;Flavobacteriaceae;Flavobacterium;Flavobacterium psychrophilum
	No	GCF_000767095.1_ASM76709v1_genomic.fna	GCF_000767095.1	2736292	96345	cellular organisms;Bacteria;FCB group;Bacteroidetes/Chlorobi group;Bacteroidetes;Flavobacteriia;Flavobacteriales;Flavobacteriaceae;Flavobacterium;Flavobacterium psychrophilum
	No	GCF_000831185.1_ASM83118v1_genomic.fna	GCF_000831185.1	2684585	96345	cellular organisms;Bacteria;FCB group;Bacteroidetes/Chlorobi group;Bacteroidetes;Flavobacteriia;Flavobacteriales;Flavobacteriaceae;Flavobacterium;Flavobacterium psychrophilum
	No	GCF_000831205.1_ASM83120v1_genomic.fna	GCF_000831205.1	2699386	96345	cellular organisms;Bacteria;FCB group;Bacteroidetes/Chlorobi group;Bacteroidetes;Flavobacteriia;Flavobacteriales;Flavobacteriaceae;Flavobacterium;Flavobacterium psychrophilum
	No	GCF_000831225.1_ASM83122v1_genomic.fna	GCF_000831225.1	2698020	96345	cellular organisms;Bacteria;FCB group;Bacteroidetes/Chlorobi group;Bacteroidetes;Flavobacteriia;Flavobacteriales;Flavobacteriaceae;Flavobacterium;Flavobacterium psychrophilum
	No	GCF_009730675.1_ASM973067v1_genomic.fna	GCF_009730675.1	2836981	96345	cellular organisms;Bacteria;FCB group;Bacteroidetes/Chlorobi group;Bacteroidetes;Flavobacteriia;Flavobacteriales;Flavobacteriaceae;Flavobacterium;Flavobacterium psychrophilum
	No	GCF_013343175.2_ASM1334317v2_genomic.fna	GCF_013343175.2	2860423	96345	cellular organisms;Bacteria;FCB group;Bacteroidetes/Chlorobi group;Bacteroidetes;Flavobacteriia;Flavobacteriales;Flavobacteriaceae;Flavobacterium;Flavobacterium psychrophilum
	Representative	GCF_013343195.2_ASM1334319v3_genomic.fna	GCF_013343195.2	2830654	96345	cellular organisms;Bacteria;FCB group;Bacteroidetes/Chlorobi group;Bacteroidetes;Flavobacteriia;Flavobacteriales;Flavobacteriaceae;Flavobacterium;Flavobacterium psychrophilum
	No	GCF_013457195.1_ASM1345719v1_genomic.fna	GCF_013457195.1	2839750	96345	cellular organisms;Bacteria;FCB group;Bacteroidetes/Chlorobi group;Bacteroidetes;Flavobacteriia;Flavobacteriales;Flavobacteriaceae;Flavobacterium;Flavobacterium psychrophilum
	No	GCF_016803475.1_ASM1680347v1_genomic.fna	GCF_016803475.1	3208574	96345	cellular organisms;Bacteria;FCB group;Bacteroidetes/Chlorobi group;Bacteroidetes;Flavobacteriia;Flavobacteriales;Flavobacteriaceae;Flavobacterium;Flavobacterium psychrophilum
	No	GCF_019774575.1_ASM1977457v1_genomic.fna	GCF_019774575.1	2826602	96345	cellular organisms;Bacteria;FCB group;Bacteroidetes/Chlorobi group;Bacteroidetes;Flavobacteriia;Flavobacteriales;Flavobacteriaceae;Flavobacterium;Flavobacterium psychrophilum
	No	GCF_019774595.1_ASM1977459v1_genomic.fna	GCF_019774595.1	2830982	96345	cellular organisms;Bacteria;FCB group;Bacteroidetes/Chlorobi group;Bacteroidetes;Flavobacteriia;Flavobacteriales;Flavobacteriaceae;Flavobacterium;Flavobacterium psychrophilum
	No	GCF_900130145.1_FpsyOSU-THCO2-90_genomic.fna	GCF_900130145.1	2783852	96345	cellular organisms;Bacteria;FCB group;Bacteroidetes/Chlorobi group;Bacteroidetes;Flavobacteriia;Flavobacteriales;Flavobacteriaceae;Flavobacterium;Flavobacterium psychrophilum
	No	GCF_000754365.1_ASM75436v1_genomic.fna	GCF_000754365.1	2835130	1452725	cellular organisms;Bacteria;FCB group;Bacteroidetes/Chlorobi group;Bacteroidetes;Flavobacteriia;Flavobacteriales;Flavobacteriaceae;Flavobacterium;Flavobacterium psychrophilum;Flavobacterium psychrophilum FPG101
	No	GCF_000754405.1_ASM75440v1_genomic.fna	GCF_000754405.1	2715909	1452724	cellular organisms;Bacteria;FCB group;Bacteroidetes/Chlorobi group;Bacteroidetes;Flavobacteriia;Flavobacteriales;Flavobacteriaceae;Flavobacterium;Flavobacterium psychrophilum;Flavobacterium psychrophilum FPG3
	No	GCF_000064305.2_ASM6430v2_genomic.fna	GCF_000064305.2	2860382	402612	cellular organisms;Bacteria;FCB group;Bacteroidetes/Chlorobi group;Bacteroidetes;Flavobacteriia;Flavobacteriales;Flavobacteriaceae;Flavobacterium;Flavobacterium psychrophilum;Flavobacterium psychrophilum JIP02/86
	Representative	GCF_018380615.1_ASM1838061v1_genomic.fna	GCF_018380615.1	5753117	2133767	cellular organisms;Bacteria;FCB group;Bacteroidetes/Chlorobi group;Bacteroidetes;Flavobacteriia;Flavobacteriales;Flavobacteriaceae;Flavobacterium;Flavobacterium psychroterrae
	Representative	GCF_003097635.1_ASM309763v1_genomic.fna	GCF_003097635.1	3247360	2169410	cellular organisms;Bacteria;FCB group;Bacteroidetes/Chlorobi group;Bacteroidetes;Flavobacteriia;Flavobacteriales;Flavobacteriaceae;Flavobacterium;Flavobacterium psychrotolerans
	Representative	GCF_019308285.1_ASM1930828v1_genomic.fna	GCF_019308285.1	6173980	1834436	cellular organisms;Bacteria;FCB group;Bacteroidetes/Chlorobi group;Bacteroidetes;Flavobacteriia;Flavobacteriales;Flavobacteriaceae;Flavobacterium;Flavobacterium quisquiliarum
	Representative	GCF_009741375.1_ASM974137v1_genomic.fna	GCF_009741375.1	3902859	1038845	cellular organisms;Bacteria;FCB group;Bacteroidetes/Chlorobi group;Bacteroidetes;Flavobacteriia;Flavobacteriales;Flavobacteriaceae;Flavobacterium;Flavobacterium rakeshii
	Representative	GCF_004349315.1_ASM434931v1_genomic.fna	GCF_004349315.1	3737430	2541725	cellular organisms;Bacteria;FCB group;Bacteroidetes/Chlorobi group;Bacteroidetes;Flavobacteriia;Flavobacteriales;Flavobacteriaceae;Flavobacterium;Flavobacterium ranwuense
	Representative	GCF_000737685.1_ASM73768v1_genomic.fna	GCF_000737685.1	5502545	362418	cellular organisms;Bacteria;FCB group;Bacteroidetes/Chlorobi group;Bacteroidetes;Flavobacteriia;Flavobacteriales;Flavobacteriaceae;Flavobacterium;Flavobacterium reichenbachii
	Representative	GCF_900182645.1_IMG-taxon_2724679687_annotated_assembly_genomic.fna	GCF_900182645.1	5038898	443612	cellular organisms;Bacteria;FCB group;Bacteroidetes/Chlorobi group;Bacteroidetes;Flavobacteriia;Flavobacteriales;Flavobacteriaceae;Flavobacterium;Flavobacterium resistens
	Representative	GCF_007097245.1_ASM709724v1_genomic.fna	GCF_007097245.1	3754032	2594428	cellular organisms;Bacteria;FCB group;Bacteroidetes/Chlorobi group;Bacteroidetes;Flavobacteriia;Flavobacteriales;Flavobacteriaceae;Flavobacterium;Flavobacterium restrictum
	Representative	GCF_004349195.1_ASM434919v1_genomic.fna	GCF_004349195.1	3781015	2541724	cellular organisms;Bacteria;FCB group;Bacteroidetes/Chlorobi group;Bacteroidetes;Flavobacteriia;Flavobacteriales;Flavobacteriaceae;Flavobacterium;Flavobacterium rhamnosiphilum
	Representative	GCF_000378485.1_ASM37848v1_genomic.fna	GCF_000378485.1	4491770	1121895	cellular organisms;Bacteria;FCB group;Bacteroidetes/Chlorobi group;Bacteroidetes;Flavobacteriia;Flavobacteriales;Flavobacteriaceae;Flavobacterium;Flavobacterium rivuli;Flavobacterium rivuli WB 3.3-2 = DSM 21788
	Representative	GCF_900142735.1_IMG-taxon_2698536752_annotated_assembly_genomic.fna	GCF_900142735.1	5210544	29534	cellular organisms;Bacteria;FCB group;Bacteroidetes/Chlorobi group;Bacteroidetes;Flavobacteriia;Flavobacteriales;Flavobacteriaceae;Flavobacterium;Flavobacterium saccharophilum
	Representative	GCF_004634195.1_ASM463419v1_genomic.fna	GCF_004634195.1	3015046	2545633	cellular organisms;Bacteria;FCB group;Bacteroidetes/Chlorobi group;Bacteroidetes;Flavobacteriia;Flavobacteriales;Flavobacteriaceae;Flavobacterium;Flavobacterium salilacus;Flavobacterium salilacus subsp. salilacus
	Representative	GCF_900100625.1_IMG-taxon_2596583547_annotated_assembly_genomic.fna	GCF_900100625.1	2892443	329186	cellular organisms;Bacteria;FCB group;Bacteroidetes/Chlorobi group;Bacteroidetes;Flavobacteriia;Flavobacteriales;Flavobacteriaceae;Flavobacterium;Flavobacterium saliperosum
	Representative	GCF_903819435.1_CIP111411_genomic.fna	GCF_903819435.1	5876698	2654844	cellular organisms;Bacteria;FCB group;Bacteroidetes/Chlorobi group;Bacteroidetes;Flavobacteriia;Flavobacteriales;Flavobacteriaceae;Flavobacterium;Flavobacterium salmonis
	Representative	GCF_004349135.1_ASM434913v1_genomic.fna	GCF_004349135.1	4035627	2541733	cellular organisms;Bacteria;FCB group;Bacteroidetes/Chlorobi group;Bacteroidetes;Flavobacteriia;Flavobacteriales;Flavobacteriaceae;Flavobacterium;Flavobacterium sandaracinum
	Representative	GCF_004797125.1_ASM479712v1_genomic.fna	GCF_004797125.1	3130338	2518177	cellular organisms;Bacteria;FCB group;Bacteroidetes/Chlorobi group;Bacteroidetes;Flavobacteriia;Flavobacteriales;Flavobacteriaceae;Flavobacterium;Flavobacterium sangjuense
	Representative	GCF_000686885.1_ASM68688v1_genomic.fna	GCF_000686885.1	3166221	1121896	cellular organisms;Bacteria;FCB group;Bacteroidetes/Chlorobi group;Bacteroidetes;Flavobacteriia;Flavobacteriales;Flavobacteriaceae;Flavobacterium;Flavobacterium sasangense;Flavobacterium sasangense DSM 21067
	Representative	GCF_003148385.1_ASM314838v1_genomic.fna	GCF_003148385.1	3441304	2201181	cellular organisms;Bacteria;FCB group;Bacteroidetes/Chlorobi group;Bacteroidetes;Flavobacteriia;Flavobacteriales;Flavobacteriaceae;Flavobacterium;Flavobacterium sediminis
	Representative	GCF_900129575.1_IMG-taxon_2695420957_annotated_assembly_genomic.fna	GCF_900129575.1	3466576	271157	cellular organisms;Bacteria;FCB group;Bacteroidetes/Chlorobi group;Bacteroidetes;Flavobacteriia;Flavobacteriales;Flavobacteriaceae;Flavobacterium;Flavobacterium segetis
	Representative	GCF_000695795.1_ASM69579v1_genomic.fna	GCF_000695795.1	3798140	1492738	cellular organisms;Bacteria;FCB group;Bacteroidetes/Chlorobi group;Bacteroidetes;Flavobacteriia;Flavobacteriales;Flavobacteriaceae;Flavobacterium;Flavobacterium seoulense
	Representative	GCF_003254585.1_ASM325458v1_genomic.fna	GCF_003254585.1	5265913	2211133	cellular organisms;Bacteria;FCB group;Bacteroidetes/Chlorobi group;Bacteroidetes;Flavobacteriia;Flavobacteriales;Flavobacteriaceae;Flavobacterium;Flavobacterium sharifuzzamanii
	Representative	GCF_012911565.1_ASM1291156v1_genomic.fna	GCF_012911565.1	3781744	1852020	cellular organisms;Bacteria;FCB group;Bacteroidetes/Chlorobi group;Bacteroidetes;Flavobacteriia;Flavobacteriales;Flavobacteriaceae;Flavobacterium;Flavobacterium silvaticum
	Representative	GCF_004329815.1_ASM432981v1_genomic.fna	GCF_004329815.1	2897764	2529433	cellular organisms;Bacteria;FCB group;Bacteroidetes/Chlorobi group;Bacteroidetes;Flavobacteriia;Flavobacteriales;Flavobacteriaceae;Flavobacterium;Flavobacterium silvisoli
	Representative	GCF_900110375.1_IMG-taxon_2619618873_annotated_assembly_genomic.fna	GCF_900110375.1	3522825	604089	cellular organisms;Bacteria;FCB group;Bacteroidetes/Chlorobi group;Bacteroidetes;Flavobacteriia;Flavobacteriales;Flavobacteriaceae;Flavobacterium;Flavobacterium sinopsychrotolerans
	Representative	GCF_000422705.1_ASM42270v1_genomic.fna	GCF_000422705.1	4004994	1121897	cellular organisms;Bacteria;FCB group;Bacteroidetes/Chlorobi group;Bacteroidetes;Flavobacteriia;Flavobacteriales;Flavobacteriaceae;Flavobacterium;Flavobacterium soli;Flavobacterium soli DSM 19725
	Representative	GCF_012911605.1_ASM1291160v1_genomic.fna	GCF_012911605.1	3008407	1852019	cellular organisms;Bacteria;FCB group;Bacteroidetes/Chlorobi group;Bacteroidetes;Flavobacteriia;Flavobacteriales;Flavobacteriaceae;Flavobacterium;Flavobacterium solisilvae
	Representative	GCF_015277675.1_ASM1527767v1_genomic.fna	GCF_015277675.1	3482672	2023265	cellular organisms;Bacteria;FCB group;Bacteroidetes/Chlorobi group;Bacteroidetes;Flavobacteriia;Flavobacteriales;Flavobacteriaceae;Flavobacterium;Flavobacterium soyangense
	Representative	GCF_004122105.1_ASM412210v1_genomic.fna	GCF_004122105.1	3183771	2506421	cellular organisms;Bacteria;FCB group;Bacteroidetes/Chlorobi group;Bacteroidetes;Flavobacteriia;Flavobacteriales;Flavobacteriaceae;Flavobacterium;Flavobacterium stagni
	Representative	GCF_014642915.1_ASM1464291v1_genomic.fna	GCF_014642915.1	3182215	1767027	cellular organisms;Bacteria;FCB group;Bacteroidetes/Chlorobi group;Bacteroidetes;Flavobacteriia;Flavobacteriales;Flavobacteriaceae;Flavobacterium;Flavobacterium suaedae
	Representative	GCF_000422725.1_ASM42272v1_genomic.fna	GCF_000422725.1	4640838	1121898	cellular organisms;Bacteria;FCB group;Bacteroidetes/Chlorobi group;Bacteroidetes;Flavobacteriia;Flavobacteriales;Flavobacteriaceae;Flavobacterium;Flavobacterium subsaxonicum;Flavobacterium subsaxonicum WB 4.1-42 = DSM 21790
	Representative	GCF_900114945.1_IMG-taxon_2693429891_annotated_assembly_genomic.fna	GCF_900114945.1	3669596	29536	cellular organisms;Bacteria;FCB group;Bacteroidetes/Chlorobi group;Bacteroidetes;Flavobacteriia;Flavobacteriales;Flavobacteriaceae;Flavobacterium;Flavobacterium succinicans
	Representative	GCF_004016525.1_ASM401652v1_genomic.fna	GCF_004016525.1	4338963	1921138	cellular organisms;Bacteria;FCB group;Bacteroidetes/Chlorobi group;Bacteroidetes;Flavobacteriia;Flavobacteriales;Flavobacteriaceae;Flavobacterium;Flavobacterium sufflavum
	Representative	GCF_000430025.1_ASM43002v1_genomic.fna	GCF_000430025.1	2887268	1121899	cellular organisms;Bacteria;FCB group;Bacteroidetes/Chlorobi group;Bacteroidetes;Flavobacteriia;Flavobacteriales;Flavobacteriaceae;Flavobacterium;Flavobacterium suncheonense;Flavobacterium suncheonense GH29-5 = DSM 17707
	Representative	GCF_004801375.1_ASM480137v1_genomic.fna	GCF_004801375.1	3859677	2565924	cellular organisms;Bacteria;FCB group;Bacteroidetes/Chlorobi group;Bacteroidetes;Flavobacteriia;Flavobacteriales;Flavobacteriaceae;Flavobacterium;Flavobacterium supellecticarium
	Representative	GCF_900111965.1_IMG-taxon_2599185297_annotated_assembly_genomic.fna	GCF_900111965.1	2574609	498292	cellular organisms;Bacteria;FCB group;Bacteroidetes/Chlorobi group;Bacteroidetes;Flavobacteriia;Flavobacteriales;Flavobacteriaceae;Flavobacterium;Flavobacterium swingsii
	Representative	GCF_003865405.1_ASM386540v1_genomic.fna	GCF_003865405.1	3465472	2488728	cellular organisms;Bacteria;FCB group;Bacteroidetes/Chlorobi group;Bacteroidetes;Flavobacteriia;Flavobacteriales;Flavobacteriaceae;Flavobacterium;Flavobacterium tangerinum
	Representative	GCF_000425485.1_ASM42548v1_genomic.fna	GCF_000425485.1	3779088	1121901	cellular organisms;Bacteria;FCB group;Bacteroidetes/Chlorobi group;Bacteroidetes;Flavobacteriia;Flavobacteriales;Flavobacteriaceae;Flavobacterium;Flavobacterium tegetincola;Flavobacterium tegetincola DSM 22377
	Representative	GCF_900142035.1_IMG-taxon_2695421047_annotated_assembly_genomic.fna	GCF_900142035.1	3162843	415425	cellular organisms;Bacteria;FCB group;Bacteroidetes/Chlorobi group;Bacteroidetes;Flavobacteriia;Flavobacteriales;Flavobacteriaceae;Flavobacterium;Flavobacterium terrae
	Representative	GCF_900108955.1_IMG-taxon_2600255390_annotated_assembly_genomic.fna	GCF_900108955.1	3173962	402734	cellular organisms;Bacteria;FCB group;Bacteroidetes/Chlorobi group;Bacteroidetes;Flavobacteriia;Flavobacteriales;Flavobacteriaceae;Flavobacterium;Flavobacterium terrigena
	Representative	GCF_007830355.1_ASM783035v1_genomic.fna	GCF_007830355.1	3512907	459471	cellular organisms;Bacteria;FCB group;Bacteroidetes/Chlorobi group;Bacteroidetes;Flavobacteriia;Flavobacteriales;Flavobacteriaceae;Flavobacterium;Flavobacterium tiangeerense
	Representative	GCF_003293845.1_ASM329384v1_genomic.fna	GCF_003293845.1	2743200	2233533	cellular organisms;Bacteria;FCB group;Bacteroidetes/Chlorobi group;Bacteroidetes;Flavobacteriia;Flavobacteriales;Flavobacteriaceae;Flavobacterium;Flavobacterium tibetense
	Representative	GCF_003254545.1_ASM325454v1_genomic.fna	GCF_003254545.1	5076774	1685414	cellular organisms;Bacteria;FCB group;Bacteroidetes/Chlorobi group;Bacteroidetes;Flavobacteriia;Flavobacteriales;Flavobacteriaceae;Flavobacterium;Flavobacterium tistrianum
	Representative	GCF_001853485.1_ASM185348v1_genomic.fna	GCF_001853485.1	5363191	1114873	cellular organisms;Bacteria;FCB group;Bacteroidetes/Chlorobi group;Bacteroidetes;Flavobacteriia;Flavobacteriales;Flavobacteriaceae;Flavobacterium;Flavobacterium tructae
	Representative	GCF_014305215.1_ASM1430521v1_genomic.fna	GCF_014305215.1	3397267	2764718	cellular organisms;Bacteria;FCB group;Bacteroidetes/Chlorobi group;Bacteroidetes;Flavobacteriia;Flavobacteriales;Flavobacteriaceae;Flavobacterium;Flavobacterium turcicum
	Representative	GCF_900115115.1_IMG-taxon_2675903027_annotated_assembly_genomic.fna	GCF_900115115.1	3500487	913024	cellular organisms;Bacteria;FCB group;Bacteroidetes/Chlorobi group;Bacteroidetes;Flavobacteriia;Flavobacteriales;Flavobacteriaceae;Flavobacterium;Flavobacterium ummariense
	Representative	GCF_009909155.2_ASM990915v2_genomic.fna	GCF_009909155.2	4277055	1932779	cellular organisms;Bacteria;FCB group;Bacteroidetes/Chlorobi group;Bacteroidetes;Flavobacteriia;Flavobacteriales;Flavobacteriaceae;Flavobacterium;Flavobacterium undicola
	Representative	GCF_900110615.1_IMG-taxon_2693429864_annotated_assembly_genomic.fna	GCF_900110615.1	2850248	1299341	cellular organisms;Bacteria;FCB group;Bacteroidetes/Chlorobi group;Bacteroidetes;Flavobacteriia;Flavobacteriales;Flavobacteriaceae;Flavobacterium;Flavobacterium urocaniciphilum
	Representative	GCF_900108015.1_IMG-taxon_2617270781_annotated_assembly_genomic.fna	GCF_900108015.1	3442001	935224	cellular organisms;Bacteria;FCB group;Bacteroidetes/Chlorobi group;Bacteroidetes;Flavobacteriia;Flavobacteriales;Flavobacteriaceae;Flavobacterium;Flavobacterium urumqiense
	Representative	GCF_003946915.1_ASM394691v1_genomic.fna	GCF_003946915.1	4942542	2488790	cellular organisms;Bacteria;FCB group;Bacteroidetes/Chlorobi group;Bacteroidetes;Flavobacteriia;Flavobacteriales;Flavobacteriaceae;Flavobacterium;Flavobacterium ustbae
	Representative	GCF_003858535.1_ASM385853v1_genomic.fna	GCF_003858535.1	3014953	2488729	cellular organisms;Bacteria;FCB group;Bacteroidetes/Chlorobi group;Bacteroidetes;Flavobacteriia;Flavobacteriales;Flavobacteriaceae;Flavobacterium;Flavobacterium viscosum
	Representative	GCF_003688495.1_ASM368849v1_genomic.fna	GCF_003688495.1	3399341	271156	cellular organisms;Bacteria;FCB group;Bacteroidetes/Chlorobi group;Bacteroidetes;Flavobacteriia;Flavobacteriales;Flavobacteriaceae;Flavobacterium;Flavobacterium weaverense
	Representative	GCF_900142695.1_IMG-taxon_2700988712_annotated_assembly_genomic.fna	GCF_900142695.1	3764382	69322	cellular organisms;Bacteria;FCB group;Bacteroidetes/Chlorobi group;Bacteroidetes;Flavobacteriia;Flavobacteriales;Flavobacteriaceae;Flavobacterium;Flavobacterium xanthum
	Representative	GCF_900142885.1_IMG-taxon_2663762760_annotated_assembly_genomic.fna	GCF_900142885.1	3905910	178356	cellular organisms;Bacteria;FCB group;Bacteroidetes/Chlorobi group;Bacteroidetes;Flavobacteriia;Flavobacteriales;Flavobacteriaceae;Flavobacterium;Flavobacterium xinjiangense
	Representative	GCF_900112975.1_IMG-taxon_2617270785_annotated_assembly_genomic.fna	GCF_900112975.1	3474215	935223	cellular organisms;Bacteria;FCB group;Bacteroidetes/Chlorobi group;Bacteroidetes;Flavobacteriia;Flavobacteriales;Flavobacteriaceae;Flavobacterium;Flavobacterium xueshanense
	Representative	GCF_007097145.1_ASM709714v1_genomic.fna	GCF_007097145.1	4761559	2593302	cellular organisms;Bacteria;FCB group;Bacteroidetes/Chlorobi group;Bacteroidetes;Flavobacteriia;Flavobacteriales;Flavobacteriaceae;Flavobacterium;Flavobacterium zepuense
	Representative	GCF_004352915.1_ASM435291v1_genomic.fna	GCF_004352915.1	5253332	2493631	cellular organisms;Bacteria;FCB group;Bacteroidetes/Chlorobi group;Bacteroidetes;Flavobacteriia;Flavobacteriales;Flavobacteriaceae;Flavobacterium;Flavobacterium zhairuonense
	No	GCF_019774515.1_ASM1977451v1_genomic.fna	GCF_019774515.1	3424871	2871165	cellular organisms;Bacteria;FCB group;Bacteroidetes/Chlorobi group;Bacteroidetes;Flavobacteriia;Flavobacteriales;Flavobacteriaceae;Flavobacterium;unclassified Flavobacterium;Flavobacterium sp. CHNK8
	No	GCF_020911905.1_ASM2091190v1_genomic.fna	GCF_020911905.1	4362213	2893884	cellular organisms;Bacteria;FCB group;Bacteroidetes/Chlorobi group;Bacteroidetes;Flavobacteriia;Flavobacteriales;Flavobacteriaceae;Flavobacterium;unclassified Flavobacterium;Flavobacterium sp. F-70
	No	GCF_002007065.3_ASM200706v3_genomic.fna	GCF_002007065.3	5867608	1179672	cellular organisms;Bacteria;FCB group;Bacteroidetes/Chlorobi group;Bacteroidetes;Flavobacteriia;Flavobacteriales;Flavobacteriaceae;Flavobacterium;unclassified Flavobacterium;Flavobacterium sp. KBS0721
	No	GCF_011064265.1_ASM1106426v1_genomic.fna	GCF_011064265.1	3799679	935222	cellular organisms;Bacteria;FCB group;Bacteroidetes/Chlorobi group;Bacteroidetes;Flavobacteriia;Flavobacteriales;Flavobacteriaceae;Flavobacterium;unclassified Flavobacterium;Flavobacterium sp. Sr18
	Representative	GCF_000723205.1_FAGA1_genomic.fna	GCF_000723205.1	4228350	1347342	cellular organisms;Bacteria;FCB group;Bacteroidetes/Chlorobi group;Bacteroidetes;Flavobacteriia;Flavobacteriales;Flavobacteriaceae;Formosa;Formosa agariphila;Formosa agariphila KMM 3901
	Representative	GCF_017872935.1_ASM1787293v1_genomic.fna	GCF_017872935.1	4302468	225843	cellular organisms;Bacteria;FCB group;Bacteroidetes/Chlorobi group;Bacteroidetes;Flavobacteriia;Flavobacteriales;Flavobacteriaceae;Formosa;Formosa algae
	Representative	GCF_001685485.1_ASM168548v1_genomic.fna	GCF_001685485.1	4305801	1555194	cellular organisms;Bacteria;FCB group;Bacteroidetes/Chlorobi group;Bacteroidetes;Flavobacteriia;Flavobacteriales;Flavobacteriaceae;Formosa;Formosa haliotis
	Representative	GCF_008084905.1_ASM808490v1_genomic.fna	GCF_008084905.1	3048777	2592046	cellular organisms;Bacteria;FCB group;Bacteroidetes/Chlorobi group;Bacteroidetes;Flavobacteriia;Flavobacteriales;Flavobacteriaceae;Formosa;Formosa maritima
	Representative	GCF_007197735.1_ASM719773v1_genomic.fna	GCF_007197735.1	3934786	2594004	cellular organisms;Bacteria;FCB group;Bacteroidetes/Chlorobi group;Bacteroidetes;Flavobacteriia;Flavobacteriales;Flavobacteriaceae;Formosa;Formosa sediminum
	Representative	GCF_000425645.1_ASM42564v1_genomic.fna	GCF_000425645.1	3090321	1121909	cellular organisms;Bacteria;FCB group;Bacteroidetes/Chlorobi group;Bacteroidetes;Flavobacteriia;Flavobacteriales;Flavobacteriaceae;Gaetbulibacter;Gaetbulibacter saemankumensis;Gaetbulibacter saemankumensis DSM 17032
	Representative	GCF_000300875.1_ASM30087v1_genomic.fna	GCF_000300875.1	3579865	555500	cellular organisms;Bacteria;FCB group;Bacteroidetes/Chlorobi group;Bacteroidetes;Flavobacteriia;Flavobacteriales;Flavobacteriaceae;Galbibacter;Galbibacter marinus
	Representative	GCF_016734785.1_ASM1673478v1_genomic.fna	GCF_016734785.1	3770764	379069	cellular organisms;Bacteria;FCB group;Bacteroidetes/Chlorobi group;Bacteroidetes;Flavobacteriia;Flavobacteriales;Flavobacteriaceae;Galbibacter;Galbibacter mesophilus
	Representative	GCF_003259265.1_ASM325926v1_genomic.fna	GCF_003259265.1	4465553	49280	cellular organisms;Bacteria;FCB group;Bacteroidetes/Chlorobi group;Bacteroidetes;Flavobacteriia;Flavobacteriales;Flavobacteriaceae;Gelidibacter;Gelidibacter algens
	Representative	GCF_004115975.1_ASM411597v1_genomic.fna	GCF_004115975.1	4637338	59602	cellular organisms;Bacteria;FCB group;Bacteroidetes/Chlorobi group;Bacteroidetes;Flavobacteriia;Flavobacteriales;Flavobacteriaceae;Gelidibacter;Gelidibacter gilvus
	Representative	GCF_010725055.1_ASM1072505v1_genomic.fna	GCF_010725055.1	4674878	1962232	cellular organisms;Bacteria;FCB group;Bacteroidetes/Chlorobi group;Bacteroidetes;Flavobacteriia;Flavobacteriales;Flavobacteriaceae;Gelidibacter;Gelidibacter japonicus
	Representative	GCF_014062315.1_ASM1406231v1_genomic.fna	GCF_014062315.1	4714513	2761487	cellular organisms;Bacteria;FCB group;Bacteroidetes/Chlorobi group;Bacteroidetes;Flavobacteriia;Flavobacteriales;Flavobacteriaceae;Gelidibacter;Gelidibacter maritimus
	Representative	GCF_000423005.1_ASM42300v1_genomic.fna	GCF_000423005.1	4436977	1121912	cellular organisms;Bacteria;FCB group;Bacteroidetes/Chlorobi group;Bacteroidetes;Flavobacteriia;Flavobacteriales;Flavobacteriaceae;Gelidibacter;Gelidibacter mesophilus;Gelidibacter mesophilus DSM 14095
	Representative	GCF_017581925.1_ASM1758192v1_genomic.fna	GCF_017581925.1	4503428	2819985	cellular organisms;Bacteria;FCB group;Bacteroidetes/Chlorobi group;Bacteroidetes;Flavobacteriia;Flavobacteriales;Flavobacteriaceae;Gelidibacter;Gelidibacter pelagius
	Representative	GCF_007997285.1_ASM799728v1_genomic.fna	GCF_007997285.1	3791111	291193	cellular organisms;Bacteria;FCB group;Bacteroidetes/Chlorobi group;Bacteroidetes;Flavobacteriia;Flavobacteriales;Flavobacteriaceae;Gelidibacter;Gelidibacter salicanalis
	Representative	GCF_004364975.1_ASM436497v1_genomic.fna	GCF_004364975.1	3565765	1608710	cellular organisms;Bacteria;FCB group;Bacteroidetes/Chlorobi group;Bacteroidetes;Flavobacteriia;Flavobacteriales;Flavobacteriaceae;Gelidibacter;Gelidibacter sediminis
	Representative	GCF_007997295.1_ASM799729v1_genomic.fna	GCF_007997295.1	3734235	291190	cellular organisms;Bacteria;FCB group;Bacteroidetes/Chlorobi group;Bacteroidetes;Flavobacteriia;Flavobacteriales;Flavobacteriaceae;Gillisia;Gillisia hiemivivida
	Representative	GCF_000243235.1_ASM24323v1_genomic.fna	GCF_000243235.1	3966945	865937	cellular organisms;Bacteria;FCB group;Bacteroidetes/Chlorobi group;Bacteroidetes;Flavobacteriia;Flavobacteriales;Flavobacteriaceae;Gillisia;Gillisia limnaea;Gillisia limnaea DSM 15749
	Representative	GCF_000258765.1_CBA3202_1.0_genomic.fna	GCF_000258765.1	2994063	1167637	cellular organisms;Bacteria;FCB group;Bacteroidetes/Chlorobi group;Bacteroidetes;Flavobacteriia;Flavobacteriales;Flavobacteriaceae;Gillisia;Gillisia marina
	Representative	GCF_003634585.1_ASM363458v1_genomic.fna	GCF_003634585.1	3588035	270921	cellular organisms;Bacteria;FCB group;Bacteroidetes/Chlorobi group;Bacteroidetes;Flavobacteriia;Flavobacteriales;Flavobacteriaceae;Gillisia;Gillisia mitskevichiae
	Representative	GCF_009735585.1_ASM973558v1_genomic.fna	GCF_009735585.1	3504611	1028746	cellular organisms;Bacteria;FCB group;Bacteroidetes/Chlorobi group;Bacteroidetes;Flavobacteriia;Flavobacteriales;Flavobacteriaceae;Gramella;Gramella aestuarii
	Representative	GCF_009735695.1_ASM973569v1_genomic.fna	GCF_009735695.1	4035535	2541727	cellular organisms;Bacteria;FCB group;Bacteroidetes/Chlorobi group;Bacteroidetes;Flavobacteriia;Flavobacteriales;Flavobacteriaceae;Gramella;Gramella bathymodioli
	Representative	GCF_000423065.1_ASM42306v1_genomic.fna	GCF_000423065.1	3515648	1121931	cellular organisms;Bacteria;FCB group;Bacteroidetes/Chlorobi group;Bacteroidetes;Flavobacteriia;Flavobacteriales;Flavobacteriaceae;Gramella;Gramella echinicola;Gramella echinicola DSM 19838
	Representative	GCF_001951155.1_ASM195115v1_genomic.fna	GCF_001951155.1	4007868	1229726	cellular organisms;Bacteria;FCB group;Bacteroidetes/Chlorobi group;Bacteroidetes;Flavobacteriia;Flavobacteriales;Flavobacteriaceae;Gramella;Gramella flava;Gramella flava JLT2011
	Representative	GCF_000060345.1_ASM6034v1_genomic.fna	GCF_000060345.1	3798465	411154	cellular organisms;Bacteria;FCB group;Bacteroidetes/Chlorobi group;Bacteroidetes;Flavobacteriia;Flavobacteriales;Flavobacteriaceae;Gramella;Gramella forsetii;Gramella forsetii KT0803
	Representative	GCF_003024155.1_ASM302415v1_genomic.fna	GCF_003024155.1	4380140	2126553	cellular organisms;Bacteria;FCB group;Bacteroidetes/Chlorobi group;Bacteroidetes;Flavobacteriia;Flavobacteriales;Flavobacteriaceae;Gramella;Gramella fulva
	Representative	GCF_003054225.1_ASM305422v1_genomic.fna	GCF_003054225.1	3643996	703340	cellular organisms;Bacteria;FCB group;Bacteroidetes/Chlorobi group;Bacteroidetes;Flavobacteriia;Flavobacteriales;Flavobacteriaceae;Gramella;Gramella gaetbulicola
	Representative	GCF_004378585.1_ASM437858v1_genomic.fna	GCF_004378585.1	3650355	708091	cellular organisms;Bacteria;FCB group;Bacteroidetes/Chlorobi group;Bacteroidetes;Flavobacteriia;Flavobacteriales;Flavobacteriaceae;Gramella;Gramella jeungdoensis
	Representative	GCF_000423045.1_ASM42304v1_genomic.fna	GCF_000423045.1	3270163	1121932	cellular organisms;Bacteria;FCB group;Bacteroidetes/Chlorobi group;Bacteroidetes;Flavobacteriia;Flavobacteriales;Flavobacteriaceae;Gramella;Gramella portivictoriae;Gramella portivictoriae DSM 23547
	Representative	GCF_007050985.1_ASM705098v1_genomic.fna	GCF_007050985.1	3212152	2583991	cellular organisms;Bacteria;FCB group;Bacteroidetes/Chlorobi group;Bacteroidetes;Flavobacteriia;Flavobacteriales;Flavobacteriaceae;Gramella;Gramella sabulilitoris
	Representative	GCF_001889005.1_ASM188900v1_genomic.fna	GCF_001889005.1	2978889	1913577	cellular organisms;Bacteria;FCB group;Bacteroidetes/Chlorobi group;Bacteroidetes;Flavobacteriia;Flavobacteriales;Flavobacteriaceae;Gramella;Gramella salexigens
	Representative	GCF_006546625.1_ASM654662v1_genomic.fna	GCF_006546625.1	2929215	2576776	cellular organisms;Bacteria;FCB group;Bacteroidetes/Chlorobi group;Bacteroidetes;Flavobacteriia;Flavobacteriales;Flavobacteriaceae;Haloflavibacter;Haloflavibacter putidus
	Representative	GCF_002895005.1_ASM289500v1_genomic.fna	GCF_002895005.1	3051047	1445657	cellular organisms;Bacteria;FCB group;Bacteroidetes/Chlorobi group;Bacteroidetes;Flavobacteriia;Flavobacteriales;Flavobacteriaceae;Hanstruepera;Hanstruepera neustonica
	Representative	GCF_014270105.1_ASM1427010v1_genomic.fna	GCF_014270105.1	3935850	2762758	cellular organisms;Bacteria;FCB group;Bacteroidetes/Chlorobi group;Bacteroidetes;Flavobacteriia;Flavobacteriales;Flavobacteriaceae;Hyunsoonleella;Hyunsoonleella aquatilis
	Representative	GCF_004310325.1_ASM431032v1_genomic.fna	GCF_004310325.1	3813571	2527939	cellular organisms;Bacteria;FCB group;Bacteroidetes/Chlorobi group;Bacteroidetes;Flavobacteriia;Flavobacteriales;Flavobacteriaceae;Hyunsoonleella;Hyunsoonleella flava
	Representative	GCF_900111025.1_IMG-taxon_2684622907_annotated_assembly_genomic.fna	GCF_900111025.1	3481221	419940	cellular organisms;Bacteria;FCB group;Bacteroidetes/Chlorobi group;Bacteroidetes;Flavobacteriia;Flavobacteriales;Flavobacteriaceae;Hyunsoonleella;Hyunsoonleella jejuensis
	Representative	GCF_014636335.1_ASM1463633v1_genomic.fna	GCF_014636335.1	4126524	1080224	cellular organisms;Bacteria;FCB group;Bacteroidetes/Chlorobi group;Bacteroidetes;Flavobacteriia;Flavobacteriales;Flavobacteriaceae;Hyunsoonleella;Hyunsoonleella pacifica
	Representative	GCF_003610635.1_ASM361063v1_genomic.fna	GCF_003610635.1	3010750	1230530	cellular organisms;Bacteria;FCB group;Bacteroidetes/Chlorobi group;Bacteroidetes;Flavobacteriia;Flavobacteriales;Flavobacteriaceae;Ichthyenterobacterium;Ichthyenterobacterium magnum
	Representative	GCF_000260835.1_ASM26083v1_genomic.fna	GCF_000260835.1	3090597	946077	cellular organisms;Bacteria;FCB group;Bacteroidetes/Chlorobi group;Bacteroidetes;Flavobacteriia;Flavobacteriales;Flavobacteriaceae;Imtechella;Imtechella halotolerans;Imtechella halotolerans K1
	Representative	GCF_002973595.1_ASM297359v1_genomic.fna	GCF_002973595.1	4113663	504487	cellular organisms;Bacteria;FCB group;Bacteroidetes/Chlorobi group;Bacteroidetes;Flavobacteriia;Flavobacteriales;Flavobacteriaceae;Jejuia;Jejuia pallidilutea
	Representative	GCF_000260115.1_ASM26011v1_genomic.fna	GCF_000260115.1	4508331	926559	cellular organisms;Bacteria;FCB group;Bacteroidetes/Chlorobi group;Bacteroidetes;Flavobacteriia;Flavobacteriales;Flavobacteriaceae;Joostella;Joostella marina;Joostella marina DSM 19592
	Representative	GCF_014397005.1_ASM1439700v1_genomic.fna	GCF_014397005.1	5468516	2759037	cellular organisms;Bacteria;FCB group;Bacteroidetes/Chlorobi group;Bacteroidetes;Flavobacteriia;Flavobacteriales;Flavobacteriaceae;Kordia;Kordia aestuariivivens
	Representative	GCF_000154725.1_ASM15472v1_genomic.fna	GCF_000154725.1	5033129	391587	cellular organisms;Bacteria;FCB group;Bacteroidetes/Chlorobi group;Bacteroidetes;Flavobacteriia;Flavobacteriales;Flavobacteriaceae;Kordia;Kordia algicida;Kordia algicida OT-1
	Representative	GCF_009901525.1_ASM990152v1_genomic.fna	GCF_009901525.1	5500985	1218801	cellular organisms;Bacteria;FCB group;Bacteroidetes/Chlorobi group;Bacteroidetes;Flavobacteriia;Flavobacteriales;Flavobacteriaceae;Kordia;Kordia antarctica
	Representative	GCF_001005315.1_ASM100531v1_genomic.fna	GCF_001005315.1	5376447	1348245	cellular organisms;Bacteria;FCB group;Bacteroidetes/Chlorobi group;Bacteroidetes;Flavobacteriia;Flavobacteriales;Flavobacteriaceae;Kordia;Kordia jejudonensis
	Representative	GCF_003054265.1_ASM305426v1_genomic.fna	GCF_003054265.1	4729276	701523	cellular organisms;Bacteria;FCB group;Bacteroidetes/Chlorobi group;Bacteroidetes;Flavobacteriia;Flavobacteriales;Flavobacteriaceae;Kordia;Kordia periserrulae
	Representative	GCF_001005305.1_ASM100530v1_genomic.fna	GCF_001005305.1	4035895	1620405	cellular organisms;Bacteria;FCB group;Bacteroidetes/Chlorobi group;Bacteroidetes;Flavobacteriia;Flavobacteriales;Flavobacteriaceae;Kordia;Kordia zhangzhouensis
	Representative	GCF_900103215.1_IMG-taxon_2622736525_annotated_assembly_genomic.fna	GCF_900103215.1	6061284	192904	cellular organisms;Bacteria;FCB group;Bacteroidetes/Chlorobi group;Bacteroidetes;Flavobacteriia;Flavobacteriales;Flavobacteriaceae;Kriegella;Kriegella aquimaris
	Representative	GCF_001418085.1_ASM141808v1_genomic.fna	GCF_001418085.1	3665847	342954	cellular organisms;Bacteria;FCB group;Bacteroidetes/Chlorobi group;Bacteroidetes;Flavobacteriia;Flavobacteriales;Flavobacteriaceae;Lacinutrix;Lacinutrix algicola
	Representative	GCF_001418105.1_ASM141810v1_genomic.fna	GCF_001418105.1	4169541	641549	cellular organisms;Bacteria;FCB group;Bacteroidetes/Chlorobi group;Bacteroidetes;Flavobacteriia;Flavobacteriales;Flavobacteriaceae;Lacinutrix;Lacinutrix himadriensis
	Representative	GCF_000797445.1_ASM79744v1_genomic.fna	GCF_000797445.1	4022484	1469557	cellular organisms;Bacteria;FCB group;Bacteroidetes/Chlorobi group;Bacteroidetes;Flavobacteriia;Flavobacteriales;Flavobacteriaceae;Lacinutrix;Lacinutrix jangbogonensis
	Representative	GCF_001418015.1_ASM141801v1_genomic.fna	GCF_001418015.1	3977178	342955	cellular organisms;Bacteria;FCB group;Bacteroidetes/Chlorobi group;Bacteroidetes;Flavobacteriia;Flavobacteriales;Flavobacteriaceae;Lacinutrix;Lacinutrix mariniflava
	Representative	GCF_001971745.1_ASM197174v1_genomic.fna	GCF_001971745.1	3192399	1486034	cellular organisms;Bacteria;FCB group;Bacteroidetes/Chlorobi group;Bacteroidetes;Flavobacteriia;Flavobacteriales;Flavobacteriaceae;Lacinutrix;Lacinutrix venerupis
	Representative	GCF_004104375.1_ASM410437v1_genomic.fna	GCF_004104375.1	3459805	283736	cellular organisms;Bacteria;FCB group;Bacteroidetes/Chlorobi group;Bacteroidetes;Flavobacteriia;Flavobacteriales;Flavobacteriaceae;Leeuwenhoekiella;Leeuwenhoekiella aequorea
	Representative	GCF_004104115.1_ASM410411v1_genomic.fna	GCF_004104115.1	4363631	2249426	cellular organisms;Bacteria;FCB group;Bacteroidetes/Chlorobi group;Bacteroidetes;Flavobacteriia;Flavobacteriales;Flavobacteriaceae;Leeuwenhoekiella;Leeuwenhoekiella aestuarii
	Representative	GCF_000152985.1_ASM15298v1_genomic.fna	GCF_000152985.1	4244565	398720	cellular organisms;Bacteria;FCB group;Bacteroidetes/Chlorobi group;Bacteroidetes;Flavobacteriia;Flavobacteriales;Flavobacteriaceae;Leeuwenhoekiella;Leeuwenhoekiella blandensis;Leeuwenhoekiella blandensis MED217
	Representative	GCF_004104035.1_ASM410403v1_genomic.fna	GCF_004104035.1	4753172	988	cellular organisms;Bacteria;FCB group;Bacteroidetes/Chlorobi group;Bacteroidetes;Flavobacteriia;Flavobacteriales;Flavobacteriaceae;Leeuwenhoekiella;Leeuwenhoekiella marinoflava
	Representative	GCF_002744755.1_ASM274475v1_genomic.fna	GCF_002744755.1	4374734	1655491	cellular organisms;Bacteria;FCB group;Bacteroidetes/Chlorobi group;Bacteroidetes;Flavobacteriia;Flavobacteriales;Flavobacteriaceae;Leeuwenhoekiella;Leeuwenhoekiella nanhaiensis
	Representative	GCF_020310025.1_ASM2031002v1_genomic.fna	GCF_020310025.1	3994766	573501	cellular organisms;Bacteria;FCB group;Bacteroidetes/Chlorobi group;Bacteroidetes;Flavobacteriia;Flavobacteriales;Flavobacteriaceae;Leeuwenhoekiella;Leeuwenhoekiella palythoae
	Representative	GCF_004104075.1_ASM410407v1_genomic.fna	GCF_004104075.1	4798700	1550906	cellular organisms;Bacteria;FCB group;Bacteroidetes/Chlorobi group;Bacteroidetes;Flavobacteriia;Flavobacteriales;Flavobacteriaceae;Leeuwenhoekiella;Leeuwenhoekiella polynyae
	No	GCF_011784865.1_ASM1178486v1_genomic.fna	GCF_011784865.1	4053756	2719912	cellular organisms;Bacteria;FCB group;Bacteroidetes/Chlorobi group;Bacteroidetes;Flavobacteriia;Flavobacteriales;Flavobacteriaceae;Leeuwenhoekiella;unclassified Leeuwenhoekiella;Leeuwenhoekiella sp. ZYFB001
	Representative	GCF_010671605.1_ASM1067160v1_genomic.fna	GCF_010671605.1	4215044	472055	cellular organisms;Bacteria;FCB group;Bacteroidetes/Chlorobi group;Bacteroidetes;Flavobacteriia;Flavobacteriales;Flavobacteriaceae;Leptobacterium;Leptobacterium flavescens
	Representative	GCF_016827595.1_ASM1682759v1_genomic.fna	GCF_016827595.1	3401573	2792783	cellular organisms;Bacteria;FCB group;Bacteroidetes/Chlorobi group;Bacteroidetes;Flavobacteriia;Flavobacteriales;Flavobacteriaceae;Luteirhabdus;Luteirhabdus pelagi
	Representative	GCF_900188235.1_IMG-taxon_2724679779_annotated_assembly_genomic.fna	GCF_900188235.1	4103822	1109740	cellular organisms;Bacteria;FCB group;Bacteroidetes/Chlorobi group;Bacteroidetes;Flavobacteriia;Flavobacteriales;Flavobacteriaceae;Lutibacter;Lutibacter agarilyticus
	Representative	GCF_003260195.1_ASM326019v1_genomic.fna	GCF_003260195.1	5118523	2138210	cellular organisms;Bacteria;FCB group;Bacteroidetes/Chlorobi group;Bacteroidetes;Flavobacteriia;Flavobacteriales;Flavobacteriaceae;Lutibacter;Lutibacter citreus
	Representative	GCF_900188355.1_IMG-taxon_2622736608_annotated_assembly_genomic.fna	GCF_900188355.1	3904260	691689	cellular organisms;Bacteria;FCB group;Bacteroidetes/Chlorobi group;Bacteroidetes;Flavobacteriia;Flavobacteriales;Flavobacteriaceae;Lutibacter;Lutibacter flavus
	Representative	GCF_014646675.1_ASM1464667v1_genomic.fna	GCF_014646675.1	3596304	321268	cellular organisms;Bacteria;FCB group;Bacteroidetes/Chlorobi group;Bacteroidetes;Flavobacteriia;Flavobacteriales;Flavobacteriaceae;Lutibacter;Lutibacter litoralis
	Representative	GCF_900116115.1_IMG-taxon_2622736611_annotated_assembly_genomic.fna	GCF_900116115.1	3486356	593133	cellular organisms;Bacteria;FCB group;Bacteroidetes/Chlorobi group;Bacteroidetes;Flavobacteriia;Flavobacteriales;Flavobacteriaceae;Lutibacter;Lutibacter maritimus
	Representative	GCF_003426875.1_ASM342687v1_genomic.fna	GCF_003426875.1	3393718	1853311	cellular organisms;Bacteria;FCB group;Bacteroidetes/Chlorobi group;Bacteroidetes;Flavobacteriia;Flavobacteriales;Flavobacteriaceae;Lutibacter;Lutibacter oceani
	Representative	GCF_900106565.1_IMG-taxon_2693429896_annotated_assembly_genomic.fna	GCF_900106565.1	4134799	762486	cellular organisms;Bacteria;FCB group;Bacteroidetes/Chlorobi group;Bacteroidetes;Flavobacteriia;Flavobacteriales;Flavobacteriaceae;Lutibacter;Lutibacter oricola
	Representative	GCF_001543325.1_ASM154332v1_genomic.fna	GCF_001543325.1	2966978	1622118	cellular organisms;Bacteria;FCB group;Bacteroidetes/Chlorobi group;Bacteroidetes;Flavobacteriia;Flavobacteriales;Flavobacteriaceae;Lutibacter;Lutibacter profundi
	Representative	GCF_020171465.1_ASM2017146v1_genomic.fna	GCF_020171465.1	3587585	483016	cellular organisms;Bacteria;FCB group;Bacteroidetes/Chlorobi group;Bacteroidetes;Flavobacteriia;Flavobacteriales;Flavobacteriaceae;Lutimonas;Lutimonas saemankumensis
	Representative	GCF_003944795.1_FEB-2018_genomic.fna	GCF_003944795.1	2777172	2494697	cellular organisms;Bacteria;FCB group;Bacteroidetes/Chlorobi group;Bacteroidetes;Flavobacteriia;Flavobacteriales;Flavobacteriaceae;Mangrovimonas;Mangrovimonas spongiae
	Representative	GCF_001280435.1_ASM128043v1_genomic.fna	GCF_001280435.1	3831251	1645915	cellular organisms;Bacteria;FCB group;Bacteroidetes/Chlorobi group;Bacteroidetes;Flavobacteriia;Flavobacteriales;Flavobacteriaceae;Mangrovimonas;Mangrovimonas xylaniphaga
	Representative	GCF_014636995.1_ASM1463699v1_genomic.fna	GCF_014636995.1	2643716	1197477	cellular organisms;Bacteria;FCB group;Bacteroidetes/Chlorobi group;Bacteroidetes;Flavobacteriia;Flavobacteriales;Flavobacteriaceae;Mangrovimonas;Mangrovimonas yunxiaonensis
	Representative	GCF_003933245.1_ASM393324v1_genomic.fna	GCF_003933245.1	4114878	2498892	cellular organisms;Bacteria;FCB group;Bacteroidetes/Chlorobi group;Bacteroidetes;Flavobacteriia;Flavobacteriales;Flavobacteriaceae;Maribacter;Maribacter algicola
	Representative	GCF_000621125.1_ASM62112v1_genomic.fna	GCF_000621125.1	4856437	1122191	cellular organisms;Bacteria;FCB group;Bacteroidetes/Chlorobi group;Bacteroidetes;Flavobacteriia;Flavobacteriales;Flavobacteriaceae;Maribacter;Maribacter antarcticus;Maribacter antarcticus DSM 21422
	Representative	GCF_900142175.1_IMG-taxon_2622736581_annotated_assembly_genomic.fna	GCF_900142175.1	4579266	228958	cellular organisms;Bacteria;FCB group;Bacteroidetes/Chlorobi group;Bacteroidetes;Flavobacteriia;Flavobacteriales;Flavobacteriaceae;Maribacter;Maribacter aquivivus
	Representative	GCF_900167935.1_IMG-taxon_2595698209_annotated_assembly_genomic.fna	GCF_900167935.1	4212951	561365	cellular organisms;Bacteria;FCB group;Bacteroidetes/Chlorobi group;Bacteroidetes;Flavobacteriia;Flavobacteriales;Flavobacteriaceae;Maribacter;Maribacter arcticus
	Representative	GCF_014610845.1_ASM1461084v1_genomic.fna	GCF_014610845.1	4173432	1854708	cellular organisms;Bacteria;FCB group;Bacteroidetes/Chlorobi group;Bacteroidetes;Flavobacteriia;Flavobacteriales;Flavobacteriaceae;Maribacter;Maribacter arenosus
	Representative	GCF_005780245.1_ASM578024v1_genomic.fna	GCF_005780245.1	4163002	1882343	cellular organisms;Bacteria;FCB group;Bacteroidetes/Chlorobi group;Bacteroidetes;Flavobacteriia;Flavobacteriales;Flavobacteriaceae;Maribacter;Maribacter aurantiacus
	Representative	GCF_004364175.1_ASM436417v1_genomic.fna	GCF_004364175.1	4283817	1447781	cellular organisms;Bacteria;FCB group;Bacteroidetes/Chlorobi group;Bacteroidetes;Flavobacteriia;Flavobacteriales;Flavobacteriaceae;Maribacter;Maribacter caenipelagi
	Representative	GCF_002269385.1_ASM226938v1_genomic.fna	GCF_002269385.1	4639957	1178778	cellular organisms;Bacteria;FCB group;Bacteroidetes/Chlorobi group;Bacteroidetes;Flavobacteriia;Flavobacteriales;Flavobacteriaceae;Maribacter;Maribacter cobaltidurans
	Representative	GCF_900105105.1_IMG-taxon_2675903128_annotated_assembly_genomic.fna	GCF_900105105.1	4505800	320912	cellular organisms;Bacteria;FCB group;Bacteroidetes/Chlorobi group;Bacteroidetes;Flavobacteriia;Flavobacteriales;Flavobacteriaceae;Maribacter;Maribacter dokdonensis
	Representative	GCF_008386635.1_ASM838663v1_genomic.fna	GCF_008386635.1	4304067	1658664	cellular organisms;Bacteria;FCB group;Bacteroidetes/Chlorobi group;Bacteroidetes;Flavobacteriia;Flavobacteriales;Flavobacteriaceae;Maribacter;Maribacter flavus
	Representative	GCF_000744105.1_ASM74410v1_genomic.fna	GCF_000744105.1	4514366	1392498	cellular organisms;Bacteria;FCB group;Bacteroidetes/Chlorobi group;Bacteroidetes;Flavobacteriia;Flavobacteriales;Flavobacteriaceae;Maribacter;Maribacter forsetii;Maribacter forsetii DSM 18668
	Representative	GCF_001913155.1_ASM191315v1_genomic.fna	GCF_001913155.1	4271158	1836467	cellular organisms;Bacteria;FCB group;Bacteroidetes/Chlorobi group;Bacteroidetes;Flavobacteriia;Flavobacteriales;Flavobacteriaceae;Maribacter;Maribacter hydrothermalis
	Representative	GCF_009674825.1_ASM967482v1_genomic.fna	GCF_009674825.1	4654902	2594478	cellular organisms;Bacteria;FCB group;Bacteroidetes/Chlorobi group;Bacteroidetes;Flavobacteriia;Flavobacteriales;Flavobacteriaceae;Maribacter;Maribacter luteus
	Representative	GCF_900109345.1_IMG-taxon_2622736438_annotated_assembly_genomic.fna	GCF_900109345.1	4165733	228957	cellular organisms;Bacteria;FCB group;Bacteroidetes/Chlorobi group;Bacteroidetes;Flavobacteriia;Flavobacteriales;Flavobacteriaceae;Maribacter;Maribacter orientalis
	Representative	GCF_003148665.1_ASM314866v1_genomic.fna	GCF_003148665.1	5133376	429344	cellular organisms;Bacteria;FCB group;Bacteroidetes/Chlorobi group;Bacteroidetes;Flavobacteriia;Flavobacteriales;Flavobacteriaceae;Maribacter;Maribacter polysiphoniae
	Representative	GCF_900188415.1_IMG-taxon_2622736538_annotated_assembly_genomic.fna	GCF_900188415.1	4271094	228956	cellular organisms;Bacteria;FCB group;Bacteroidetes/Chlorobi group;Bacteroidetes;Flavobacteriia;Flavobacteriales;Flavobacteriaceae;Maribacter;Maribacter sedimenticola
	Representative	GCF_004364165.1_ASM436416v1_genomic.fna	GCF_004364165.1	4457316	1206753	cellular organisms;Bacteria;FCB group;Bacteroidetes/Chlorobi group;Bacteroidetes;Flavobacteriia;Flavobacteriales;Flavobacteriaceae;Maribacter;Maribacter spongiicola
	Representative	GCF_900112245.1_IMG-taxon_2622736542_annotated_assembly_genomic.fna	GCF_900112245.1	4461429	440514	cellular organisms;Bacteria;FCB group;Bacteroidetes/Chlorobi group;Bacteroidetes;Flavobacteriia;Flavobacteriales;Flavobacteriaceae;Maribacter;Maribacter stanieri
	Representative	GCF_001020565.1_ASM102056v1_genomic.fna	GCF_001020565.1	4050702	1197874	cellular organisms;Bacteria;FCB group;Bacteroidetes/Chlorobi group;Bacteroidetes;Flavobacteriia;Flavobacteriales;Flavobacteriaceae;Maribacter;Maribacter thermophilus
	Representative	GCF_900155985.1_IMG-taxon_2681813549_annotated_assembly_genomic.fna	GCF_900155985.1	4513453	228959	cellular organisms;Bacteria;FCB group;Bacteroidetes/Chlorobi group;Bacteroidetes;Flavobacteriia;Flavobacteriales;Flavobacteriaceae;Maribacter;Maribacter ulvicola
	Representative	GCF_003634105.1_ASM363410v1_genomic.fna	GCF_003634105.1	3891229	1206816	cellular organisms;Bacteria;FCB group;Bacteroidetes/Chlorobi group;Bacteroidetes;Flavobacteriia;Flavobacteriales;Flavobacteriaceae;Maribacter;Maribacter vaceletii
	No	GCF_001865655.1_ASM186565v1_genomic.fna	GCF_001865655.1	4399611	1644130	cellular organisms;Bacteria;FCB group;Bacteroidetes/Chlorobi group;Bacteroidetes;Flavobacteriia;Flavobacteriales;Flavobacteriaceae;Maribacter;unclassified Maribacter;Maribacter sp. 1_2014MBL_MicDiv
	Representative	GCF_902506355.1_MARI151_assembly_genomic.fna	GCF_902506355.1	4365188	2653149	cellular organisms;Bacteria;FCB group;Bacteroidetes/Chlorobi group;Bacteroidetes;Flavobacteriia;Flavobacteriales;Flavobacteriaceae;Maribacter;unclassified Maribacter;Maribacter sp. 151
	Representative	GCF_004341235.1_ASM434123v1_genomic.fna	GCF_004341235.1	4738572	264023	cellular organisms;Bacteria;FCB group;Bacteroidetes/Chlorobi group;Bacteroidetes;Flavobacteriia;Flavobacteriales;Flavobacteriaceae;Mariniflexile;Mariniflexile fucanivorans
	Representative	GCF_017814435.1_ASM1781443v1_genomic.fna	GCF_017814435.1	4284382	362523	cellular organisms;Bacteria;FCB group;Bacteroidetes/Chlorobi group;Bacteroidetes;Flavobacteriia;Flavobacteriales;Flavobacteriaceae;Mariniflexile;Mariniflexile gromovii
	Representative	GCF_009746565.1_ASM974656v1_genomic.fna	GCF_009746565.1	3662731	2682493	cellular organisms;Bacteria;FCB group;Bacteroidetes/Chlorobi group;Bacteroidetes;Flavobacteriia;Flavobacteriales;Flavobacteriaceae;Mariniflexile;Mariniflexile maritimum
	Representative	GCF_003353425.1_ASM335342v1_genomic.fna	GCF_003353425.1	3296523	1703343	cellular organisms;Bacteria;FCB group;Bacteroidetes/Chlorobi group;Bacteroidetes;Flavobacteriia;Flavobacteriales;Flavobacteriaceae;Marinirhabdus;Marinirhabdus gelatinilytica
	Representative	GCF_003413745.1_ASM341374v1_genomic.fna	GCF_003413745.1	3303734	387659	cellular organisms;Bacteria;FCB group;Bacteroidetes/Chlorobi group;Bacteroidetes;Flavobacteriia;Flavobacteriales;Flavobacteriaceae;Marixanthomonas;Marixanthomonas ophiurae
	Representative	GCF_003095375.1_ASM309537v1_genomic.fna	GCF_003095375.1	3409540	2174845	cellular organisms;Bacteria;FCB group;Bacteroidetes/Chlorobi group;Bacteroidetes;Flavobacteriia;Flavobacteriales;Flavobacteriaceae;Marixanthomonas;Marixanthomonas spongiae
	Representative	GCF_004366715.1_ASM436671v1_genomic.fna	GCF_004366715.1	3224968	571115	cellular organisms;Bacteria;FCB group;Bacteroidetes/Chlorobi group;Bacteroidetes;Flavobacteriia;Flavobacteriales;Flavobacteriaceae;Meridianimaribacter;Meridianimaribacter flavus
	Representative	GCF_014764305.1_ASM1476430v1_genomic.fna	GCF_014764305.1	3088198	2708110	cellular organisms;Bacteria;FCB group;Bacteroidetes/Chlorobi group;Bacteroidetes;Flavobacteriia;Flavobacteriales;Flavobacteriaceae;Mesoflavibacter;Mesoflavibacter profundi
	Representative	GCF_000422365.1_ASM42236v1_genomic.fna	GCF_000422365.1	2968652	1122225	cellular organisms;Bacteria;FCB group;Bacteroidetes/Chlorobi group;Bacteroidetes;Flavobacteriia;Flavobacteriales;Flavobacteriaceae;Mesoflavibacter;Mesoflavibacter zeaxanthinifaciens;Mesoflavibacter zeaxanthinifaciens DSM 18436
	Representative	GCF_003008435.1_ASM300843v1_genomic.fna	GCF_003008435.1	3113321	1520893	cellular organisms;Bacteria;FCB group;Bacteroidetes/Chlorobi group;Bacteroidetes;Flavobacteriia;Flavobacteriales;Flavobacteriaceae;Mesoflavibacter;Mesoflavibacter zeaxanthinifaciens;Mesoflavibacter zeaxanthinifaciens subsp. sabulilitoris
	No	GCF_003008475.2_ASM300847v2_genomic.fna	GCF_003008475.2	3046750	2109943	cellular organisms;Bacteria;FCB group;Bacteroidetes/Chlorobi group;Bacteroidetes;Flavobacteriia;Flavobacteriales;Flavobacteriaceae;Mesoflavibacter;unclassified Mesoflavibacter;Mesoflavibacter sp. HG37
	No	GCF_003008415.2_ASM300841v2_genomic.fna	GCF_003008415.2	3046750	2109944	cellular organisms;Bacteria;FCB group;Bacteroidetes/Chlorobi group;Bacteroidetes;Flavobacteriia;Flavobacteriales;Flavobacteriaceae;Mesoflavibacter;unclassified Mesoflavibacter;Mesoflavibacter sp. HG96
	No	GCF_019904215.1_ASM1990421v1_genomic.fna	GCF_019904215.1	2954715	2779362	cellular organisms;Bacteria;FCB group;Bacteroidetes/Chlorobi group;Bacteroidetes;Flavobacteriia;Flavobacteriales;Flavobacteriaceae;Mesoflavibacter;unclassified Mesoflavibacter;Mesoflavibacter sp. SCSIO 43206
	Representative	GCF_003253545.1_ASM325354v1_genomic.fna	GCF_003253545.1	3092743	213248	cellular organisms;Bacteria;FCB group;Bacteroidetes/Chlorobi group;Bacteroidetes;Flavobacteriia;Flavobacteriales;Flavobacteriaceae;Mesonia;Mesonia algae
	Representative	GCF_003667275.1_ASM366727v1_genomic.fna	GCF_003667275.1	3284149	1504967	cellular organisms;Bacteria;FCB group;Bacteroidetes/Chlorobi group;Bacteroidetes;Flavobacteriia;Flavobacteriales;Flavobacteriaceae;Mesonia;Mesonia aquimarina
	Representative	GCF_014197445.1_ASM1419744v1_genomic.fna	GCF_014197445.1	2594841	1628250	cellular organisms;Bacteria;FCB group;Bacteroidetes/Chlorobi group;Bacteroidetes;Flavobacteriia;Flavobacteriales;Flavobacteriaceae;Mesonia;Mesonia hippocampi
	Representative	GCF_014651475.1_ASM1465147v1_genomic.fna	GCF_014651475.1	3217053	369791	cellular organisms;Bacteria;FCB group;Bacteroidetes/Chlorobi group;Bacteroidetes;Flavobacteriia;Flavobacteriales;Flavobacteriaceae;Mesonia;Mesonia mobilis
	Representative	GCF_902499555.1_CECT_9532_genomic.fna	GCF_902499555.1	4281655	2687242	cellular organisms;Bacteria;FCB group;Bacteroidetes/Chlorobi group;Bacteroidetes;Flavobacteriia;Flavobacteriales;Flavobacteriaceae;Mesonia;Mesonia oceanica
	Representative	GCF_900141885.1_IMG-taxon_2622736520_annotated_assembly_genomic.fna	GCF_900141885.1	3284243	579105	cellular organisms;Bacteria;FCB group;Bacteroidetes/Chlorobi group;Bacteroidetes;Flavobacteriia;Flavobacteriales;Flavobacteriaceae;Mesonia;Mesonia phycicola
	Representative	GCF_003584165.1_ASM358416v1_genomic.fna	GCF_003584165.1	4240847	2306997	cellular organisms;Bacteria;FCB group;Bacteroidetes/Chlorobi group;Bacteroidetes;Flavobacteriia;Flavobacteriales;Flavobacteriaceae;Muricauda;Muricauda aequoris
	Representative	GCF_005937185.1_ASM593718v1_genomic.fna	GCF_005937185.1	4544674	2583815	cellular organisms;Bacteria;FCB group;Bacteroidetes/Chlorobi group;Bacteroidetes;Flavobacteriia;Flavobacteriales;Flavobacteriaceae;Muricauda;Muricauda algicola
	Representative	GCF_004916895.1_ASM491689v1_genomic.fna	GCF_004916895.1	3761524	2530200	cellular organisms;Bacteria;FCB group;Bacteroidetes/Chlorobi group;Bacteroidetes;Flavobacteriia;Flavobacteriales;Flavobacteriaceae;Muricauda;Muricauda alvinocaridis
	Representative	GCF_013090115.1_ASM1309011v1_genomic.fna	GCF_013090115.1	3876601	2735167	cellular organisms;Bacteria;FCB group;Bacteroidetes/Chlorobi group;Bacteroidetes;Flavobacteriia;Flavobacteriales;Flavobacteriaceae;Muricauda;Muricauda amphidinii
	Representative	GCF_900112295.1_IMG-taxon_2619619048_annotated_assembly_genomic.fna	GCF_900112295.1	4484658	1055723	cellular organisms;Bacteria;FCB group;Bacteroidetes/Chlorobi group;Bacteroidetes;Flavobacteriia;Flavobacteriales;Flavobacteriaceae;Muricauda;Muricauda antarctica
	Representative	GCF_003992675.1_ASM399267v1_genomic.fna	GCF_003992675.1	3420432	254955	cellular organisms;Bacteria;FCB group;Bacteroidetes/Chlorobi group;Bacteroidetes;Flavobacteriia;Flavobacteriales;Flavobacteriaceae;Muricauda;Muricauda aquimarina
	Representative	GCF_003269425.1_ASM326942v1_genomic.fna	GCF_003269425.1	3772469	1383885	cellular organisms;Bacteria;FCB group;Bacteroidetes/Chlorobi group;Bacteroidetes;Flavobacteriia;Flavobacteriales;Flavobacteriaceae;Muricauda;Muricauda aurantiaca
	Representative	GCF_003992615.1_ASM399261v1_genomic.fna	GCF_003992615.1	3776177	864064	cellular organisms;Bacteria;FCB group;Bacteroidetes/Chlorobi group;Bacteroidetes;Flavobacteriia;Flavobacteriales;Flavobacteriaceae;Muricauda;Muricauda beolgyonensis
	Representative	GCF_003057865.1_ASM305786v1_genomic.fna	GCF_003057865.1	3792526	2162892	cellular organisms;Bacteria;FCB group;Bacteroidetes/Chlorobi group;Bacteroidetes;Flavobacteriia;Flavobacteriales;Flavobacteriaceae;Muricauda;Muricauda brasiliensis
	Representative	GCF_013376415.1_ASM1337641v1_genomic.fna	GCF_013376415.1	3778595	2697365	cellular organisms;Bacteria;FCB group;Bacteroidetes/Chlorobi group;Bacteroidetes;Flavobacteriia;Flavobacteriales;Flavobacteriaceae;Muricauda;Muricauda chongwuensis
	Representative	GCF_001413955.1_ASM141395v1_genomic.fna	GCF_001413955.1	4132382	346185	cellular organisms;Bacteria;FCB group;Bacteroidetes/Chlorobi group;Bacteroidetes;Flavobacteriia;Flavobacteriales;Flavobacteriaceae;Muricauda;Muricauda eckloniae
	Representative	GCF_900129665.1_IMG-taxon_2617270824_annotated_assembly_genomic.fna	GCF_900129665.1	3837229	570519	cellular organisms;Bacteria;FCB group;Bacteroidetes/Chlorobi group;Bacteroidetes;Flavobacteriia;Flavobacteriales;Flavobacteriaceae;Muricauda;Muricauda flava
	Representative	GCF_003149745.1_ASM314974v1_genomic.fna	GCF_003149745.1	3615317	2201895	cellular organisms;Bacteria;FCB group;Bacteroidetes/Chlorobi group;Bacteroidetes;Flavobacteriia;Flavobacteriales;Flavobacteriaceae;Muricauda;Muricauda koreensis
	Representative	GCF_000963865.1_ASM96386v1_genomic.fna	GCF_000963865.1	3274259	516051	cellular organisms;Bacteria;FCB group;Bacteroidetes/Chlorobi group;Bacteroidetes;Flavobacteriia;Flavobacteriales;Flavobacteriaceae;Muricauda;Muricauda lutaonensis
	Representative	GCF_003581615.1_ASM358161v1_genomic.fna	GCF_003581615.1	3727999	475082	cellular organisms;Bacteria;FCB group;Bacteroidetes/Chlorobi group;Bacteroidetes;Flavobacteriia;Flavobacteriales;Flavobacteriaceae;Muricauda;Muricauda lutimaris
	Representative	GCF_003584135.1_ASM358413v1_genomic.fna	GCF_003584135.1	4334541	2306998	cellular organisms;Bacteria;FCB group;Bacteroidetes/Chlorobi group;Bacteroidetes;Flavobacteriia;Flavobacteriales;Flavobacteriaceae;Muricauda;Muricauda maritima
	Representative	GCF_003382275.1_ASM338227v1_genomic.fna	GCF_003382275.1	4040749	2292706	cellular organisms;Bacteria;FCB group;Bacteroidetes/Chlorobi group;Bacteroidetes;Flavobacteriia;Flavobacteriales;Flavobacteriaceae;Muricauda;Muricauda nanhaiensis
	Representative	GCF_003992595.1_ASM399259v1_genomic.fna	GCF_003992595.1	4277471	2499163	cellular organisms;Bacteria;FCB group;Bacteroidetes/Chlorobi group;Bacteroidetes;Flavobacteriia;Flavobacteriales;Flavobacteriaceae;Muricauda;Muricauda oceanensis
	Representative	GCF_011068285.1_ASM1106828v1_genomic.fna	GCF_011068285.1	4610330	2698672	cellular organisms;Bacteria;FCB group;Bacteroidetes/Chlorobi group;Bacteroidetes;Flavobacteriia;Flavobacteriales;Flavobacteriaceae;Muricauda;Muricauda oceani
	Representative	GCF_009903685.1_ASM990368v1_genomic.fna	GCF_009903685.1	3577952	2696472	cellular organisms;Bacteria;FCB group;Bacteroidetes/Chlorobi group;Bacteroidetes;Flavobacteriia;Flavobacteriales;Flavobacteriaceae;Muricauda;Muricauda ochracea
	Representative	GCF_004150225.1_ASM415022v1_genomic.fna	GCF_004150225.1	3954152	552546	cellular organisms;Bacteria;FCB group;Bacteroidetes/Chlorobi group;Bacteroidetes;Flavobacteriia;Flavobacteriales;Flavobacteriaceae;Muricauda;Muricauda olearia
	Representative	GCF_003001695.1_ASM300169v1_genomic.fna	GCF_003001695.1	4376348	1080225	cellular organisms;Bacteria;FCB group;Bacteroidetes/Chlorobi group;Bacteroidetes;Flavobacteriia;Flavobacteriales;Flavobacteriaceae;Muricauda;Muricauda pacifica
	Representative	GCF_900215465.1_IMG-taxon_2728369489_annotated_assembly_genomic.fna	GCF_900215465.1	4445966	1247520	cellular organisms;Bacteria;FCB group;Bacteroidetes/Chlorobi group;Bacteroidetes;Flavobacteriia;Flavobacteriales;Flavobacteriaceae;Muricauda;Muricauda parva
	Representative	GCF_000224085.1_ASM22408v1_genomic.fna	GCF_000224085.1	3842422	886377	cellular organisms;Bacteria;FCB group;Bacteroidetes/Chlorobi group;Bacteroidetes;Flavobacteriia;Flavobacteriales;Flavobacteriaceae;Muricauda;Muricauda ruestringensis;Muricauda ruestringensis DSM 13258
	Representative	GCF_010500845.1_ASM1050084v1_genomic.fna	GCF_010500845.1	4227439	2696468	cellular organisms;Bacteria;FCB group;Bacteroidetes/Chlorobi group;Bacteroidetes;Flavobacteriia;Flavobacteriales;Flavobacteriaceae;Muricauda;Muricauda sediminis
	Representative	GCF_003584105.1_ASM358410v1_genomic.fna	GCF_003584105.1	4104116	1005926	cellular organisms;Bacteria;FCB group;Bacteroidetes/Chlorobi group;Bacteroidetes;Flavobacteriia;Flavobacteriales;Flavobacteriaceae;Muricauda;Muricauda taeanensis
	Representative	GCF_900102925.1_IMG-taxon_2667527237_annotated_assembly_genomic.fna	GCF_900102925.1	3743642	1073328	cellular organisms;Bacteria;FCB group;Bacteroidetes/Chlorobi group;Bacteroidetes;Flavobacteriia;Flavobacteriales;Flavobacteriaceae;Muricauda;Muricauda zhangzhouensis
	Representative	GCF_010671595.1_ASM1067159v1_genomic.fna	GCF_010671595.1	3313228	504488	cellular organisms;Bacteria;FCB group;Bacteroidetes/Chlorobi group;Bacteroidetes;Flavobacteriia;Flavobacteriales;Flavobacteriaceae;Muriicola;Muriicola jejuensis
	Representative	GCF_014638095.1_ASM1463809v1_genomic.fna	GCF_014638095.1	3026168	1324801	cellular organisms;Bacteria;FCB group;Bacteroidetes/Chlorobi group;Bacteroidetes;Flavobacteriia;Flavobacteriales;Flavobacteriaceae;Muriicola;Muriicola marianensis
	Representative	GCF_004139715.1_ASM413971v1_genomic.fna	GCF_004139715.1	3067493	2507538	cellular organisms;Bacteria;FCB group;Bacteroidetes/Chlorobi group;Bacteroidetes;Flavobacteriia;Flavobacteriales;Flavobacteriaceae;Muriicola;Muriicola soli
	Representative	GCF_009711045.1_ASM971104v1_genomic.fna	GCF_009711045.1	3567523	2562892	cellular organisms;Bacteria;FCB group;Bacteroidetes/Chlorobi group;Bacteroidetes;Flavobacteriia;Flavobacteriales;Flavobacteriaceae;Myroides;Myroides albus
	Representative	GCF_900108395.1_IMG-taxon_2596583585_annotated_assembly_genomic.fna	GCF_900108395.1	2986524	1159016	cellular organisms;Bacteria;FCB group;Bacteroidetes/Chlorobi group;Bacteroidetes;Flavobacteriia;Flavobacteriales;Flavobacteriaceae;Myroides;Myroides aquimaris
	Representative	GCF_009792295.1_ASM979229v1_genomic.fna	GCF_009792295.1	3766904	2572594	cellular organisms;Bacteria;FCB group;Bacteroidetes/Chlorobi group;Bacteroidetes;Flavobacteriia;Flavobacteriales;Flavobacteriaceae;Myroides;Myroides fluvii
	Representative	GCF_900114085.1_IMG-taxon_2622736509_annotated_assembly_genomic.fna	GCF_900114085.1	3142820	1150112	cellular organisms;Bacteria;FCB group;Bacteroidetes/Chlorobi group;Bacteroidetes;Flavobacteriia;Flavobacteriales;Flavobacteriaceae;Myroides;Myroides guanonis
	Representative	GCF_004364575.1_ASM436457v1_genomic.fna	GCF_004364575.1	3072489	1323422	cellular organisms;Bacteria;FCB group;Bacteroidetes/Chlorobi group;Bacteroidetes;Flavobacteriia;Flavobacteriales;Flavobacteriaceae;Myroides;Myroides indicus
	Representative	GCF_000246945.1_ASM24694v2_genomic.fna	GCF_000246945.1	3475710	1008457	cellular organisms;Bacteria;FCB group;Bacteroidetes/Chlorobi group;Bacteroidetes;Flavobacteriia;Flavobacteriales;Flavobacteriaceae;Myroides;Myroides injenensis;Myroides injenensis M09-0166
[truncated: 31,457 more rows]

## Sheet: Archaea
	Representative/ Reference genome	RefSeq assembly file name	RefSeq assembly accession	Genome size	TaxID	Taxonomy
[truncated: 599 more rows]

## Sheet: Funghi
	Representative/ Reference genome	RefSeq assembly file name	RefSeq assembly accession	Genome size	TaxID	Taxonomy
[truncated: 421 more rows]

## Sheet: Protozoa
	Representative/ Reference genome	RefSeq (or GenBank) assembly file name*	RefSeq (or GenBank) assembly accession*	Genome Size	TaxID	Taxonomy
[truncated: 22 more rows]

[truncated: 2 more sheets: Viruses, Prokaryotic_viruses]
